# Supplementary material for: Differential expression of paralog RNA binding proteins establishes a dynamic splicing program required for normal cerebral cortex development
Source: Nucleic Acids Res. 2024 Feb 7;52(8):4167–84. doi: 10.1093/nar/gkae071 (PMC11077083; doi:10.1093/nar/gkae071)
Supplement: gkae071_Supplemental_Files [file gkae071_supplemental_files.zip]

Archive with 6 entries (6 files):
- Supplementary Table S1.xlsx
- Supplementary Table S2.xlsx
- Supplementary Table S3.xlsx
- Supplementary Table S4.xlsx
- Supplementary Table S5.xlsx
- Supp_Fig_1_NEW_merged_compressed.pdf
