# Supplementary material for: Differential expression of paralog RNA binding proteins establishes a dynamic splicing program required for normal cerebral cortex development
Source: Nucleic Acids Res. 2024 Feb 7;52(8):4167–84. doi: 10.1093/nar/gkae071 (PMC11077083; doi:10.1093/nar/gkae071)
Supplement: gkae071_Supplemental_Files [file gkae071_supplemental_files.zip › Supplementary Table S1.xlsx]

## Sheet: Foglio1
List of oligonucleotides used in this study
PRIMER NAME	SEQUENCE 5'→3'
arhgap12 ex7 fw	TGCTTCATCTCAGCAGCAAAGA
arhgap12 ex8 rev	ACAGTCCATATTTCTCCTGACC
cask rev	TGCCAAACCAAGTACAGCTG
cask fw	CCTTCAAGATTGTGCCAAGC
nrx2 as4 rev	CCCATTGTAGTAGAGGCCGGA
nrx2 as4 fw	GTGCGCTTTACTCGAGTGGTG
nrxn1 as4 rev	GCCAGTTATCGAACGCTACCC
nrxn1 as4 fw	TGTTGGCATCGTTCTCTGCTG
sgce rev	GCTGTCGTAGTTGTCTGTGTGCG
sgce fw	TATCGTGCTGCCGACGGGAAGGAT
stxbp5l rv	CCACCGGCTCTGTAAACCTTT
stxbp5l fw	GAACTTGAGCGCTGCAAGTCC
Sam68 for	GACCCCCGTGTGAAGCTTAT
Sam68 rev	AGAGGGTTCAGGTACTCCG
Slm2 for	TGATGGCGGAGAAGGACTCT
Slm2 rev	TTCTATTTCTCGGTTCACCAAGCG
Kif21a ex 28 for	GGAGAACCACCACTCAGATGG
Kif21a ex 28 rev	GGGAGGAAGGAGGTGAGAGAC
Kif21a ex12 for	GTCTTCAGACAAGGAGACTATCGA
kif21a ex12 rev	GCATTATCGTCTTTCCCGGCA
kansl1l fw	tccccttcatcttcattttgagacc
kansl1l rev	ttgtgaggatggattctgggt
Ddx39 fw	cctcatgttgtggtggggaca
Ddx39 rev	agatctcctgtacatcccggc
Wnk1 fw	tgaactttcagcggtactgt
Wnk1 rev	atccttttgaagccgagtccc
zkscan2 ex5 fw	gcaagtctgaaatccgtgct
zkscan2 int5 rev	tcttcataccaagcctgtggg
zkscan ex6 rev	agtgcttcataaaatcgggtctct
Cdh8 in10 rev	acatattcagcattaacaacatgga
Cdh8 ex9 fw	tcgcatccgaatatgaggca
Cdh8 ex11 rev	ccgtttttgggatcgtctttg
Cdh8 int10 fw	atgggagccctctgaaatga
Neto2 fw	gccagtttgagctctctggag
Neto2 rev	cattagccacagtgctgcaga
Camk2d fw	cagccaagagtttattgaagaaacca
Camk2d rev	tcacgtcttcatcctcaatggtg
