# Supplementary material for: Differential expression of paralog RNA binding proteins establishes a dynamic splicing program required for normal cerebral cortex development
Source: Nucleic Acids Res. 2024 Feb 7;52(8):4167–84. doi: 10.1093/nar/gkae071 (PMC11077083; doi:10.1093/nar/gkae071)
Supplement: gkae071_Supplemental_Files [file gkae071_supplemental_files.zip › Supplementary Table S2.xlsx]

## Sheet: Alternative Splicing Events 
List of the splicing events regulated in the Sam68:Slm2 dKO E18.5 cortex											Repartition of Alternative Event Types based on "Pattern" and "Exon" Analyses
Analysis Type	GENE STABLE ID	Gene Symbol	Alternative Event Type	Involved exon(s)	Regulation Splicing Index	Splicing-Index Fold-Change	Splicing-Index P-Value	Link to EASANA	Event Coordinates (mm10)	UCSC Link	Gene Name	Aliases and Synonyms	Entrez Gene ID	EnsEMBL ID
Exon	GSMG0016556	Prrt1	Alter. Acceptor Splice Site	ae4	down	2.43	0.0425	EASANA	chr17:34631488-34631769	UCSC	proline-rich transmembrane protein 1	G5b,NG5,SynDIG4	260297	ENSMUSG00000015476
Exon	GSMG0001561	Gls	Alter. Acceptor Splice Site	ae15	up	2.16	0.0239	EASANA	chr1:52187794-52187852	UCSC	glutaminase	B230365M23Rik	14660	ENSMUSG00000026103
Exon	GSMG0025746	Ecm1	Alter. Acceptor Splice Site	e6	up	2.01	0.0137	EASANA	chr3:95737012-95737052	UCSC	extracellular matrix protein 1	p85	13601	ENSMUSG00000028108
Exon	GSMG0013124	Fzd6	Alter. Donor Splice Site	ae1	up	3.27	0.0397	EASANA	chr15:39006433-39006489	UCSC	frizzled class receptor 6	Fz6	14368	ENSMUSG00000022297
Exon	GSMG0035587	Clasrp	Alter. Donor Splice Site	ae16	down	3.27	0.0207	EASANA	chr7:19584648-19584778	UCSC	CLK4-associating serine/arginine rich protein	Sfrs16,Srsf16,SWAP2	53609	ENSMUSG00000061028
Exon	GSMG0014595	Cluap1	Alter. Donor Splice Site	ae1	down	2.49	0.0116	EASANA	chr16:3909154-3909301	UCSC	clusterin associated protein 1	2310030D15Rik,2610111M03Rik	76779	ENSMUSG00000014232
Exon	GSMG0012355	Tmem55b	Alter. Donor Splice Site	ae4	down	2.49	0.0455	EASANA	chr14:50929169-50929200	UCSC	transmembrane protein 55b	--	219024	ENSMUSG00000035953
Exon	GSMG0009906	Fastkd3	Alter. Donor Splice Site	ae1	down	2.3	0.0334	EASANA	chr13:68582351-68582598	UCSC	FAST kinase domains 3	2310010B21Rik	69577	ENSMUSG00000021532
Exon	GSMG0019987	Ehbp1l1	Alter. Donor Splice Site	e9	up	2.27	0.0285	EASANA	chr19:5720686-5720725	UCSC	EH domain binding protein 1-like 1	G430002G23Rik	114601	ENSMUSG00000024937
Exon	GSMG0016095	Setd4	Alter. Donor Splice Site	ae7	down	2.27	0.0144	EASANA	chr16:93590255-93590872	UCSC	SET domain containing 4	ORF21	224440	ENSMUSG00000022948
Exon	GSMG0028984	Hadhb	Alter. Donor Splice Site	ae1	up	2.24	0.0136	EASANA	chr5:30155340-30155386	UCSC	hydroxyacyl-Coenzyme A dehydrogenase/3-ketoacyl-Coenzyme A thiolase/enoyl-Coenzyme A hydratase (trifunctional protein), beta subunit	4930479F15Rik,Mtpb	231086	ENSMUSG00000059447
Exon	GSMG0029081	Ablim2	Alter. Donor Splice Site	e18	up	2.05	0.0428	EASANA	chr5:35857964-35857968	UCSC	actin-binding LIM protein 2	--	231148	ENSMUSG00000029095
Exon	GSMG0036694	E430018J23Rik	Alter. Donor Splice Site	ae1	up	2.02	0.00309	EASANA	chr7:127393252-127393288	UCSC	RIKEN cDNA E430018J23 gene	--	101604	ENSMUSG00000078580
Exon	GSMG0032230	Ccdc174	Alter. Terminal Exon	ae3	up	5.16	0.0043	EASANA	chr6:91881348-91884987	UCSC	coiled-coil domain containing 174	C130022K22Rik	232236	ENSMUSG00000034083
Exon	GSMG0038803	Cdh8	Alter. Terminal Exon	e15	down	4.59	0.0377	EASANA	chr8:99024470-99024956	UCSC	cadherin 8	cad8	12564	ENSMUSG00000036510
Exon	GSMG0011537	Mettl17	Alter. Terminal Exon	ae8	down	3.7	0.0497	EASANA	chr14:51889303-51889397	UCSC	methyltransferase like 17	2310032K15Rik,D14Ertd209e,Mett11d1	52535	ENSMUSG00000004561
Exon	GSMG0015335	Ttc3	Alter. Terminal Exon	e11	up	3.45	0.00722	EASANA	chr16:94394335-94396626	UCSC	tetratricopeptide repeat domain 3	2610202A04Rik,D16Ium21,D16Ium21e,TPRD	22129	ENSMUSG00000040785
Exon	GSMG0011537	Mettl17	Alter. Terminal Exon	ae8	down	3.25	4.22e-05	EASANA	chr14:51889398-51889527	UCSC	methyltransferase like 17	2310032K15Rik,D14Ertd209e,Mett11d1	52535	ENSMUSG00000004561
Exon	GSMG0029686	Cit	Alter. Terminal Exon	e11	down	3.19	0.0437	EASANA	chr5:115925394-115925499	UCSC	citron	C030025P15Rik,Cit-k,citron-N,citronkinase,CRIK-SK	12704	ENSMUSG00000029516
Pattern+Exon	GSMG0013257	Khdrbs3	Alter. Terminal Exon	e9/e11	up (e9)	3.13	0.0299	EASANA	chr15:69092901-69101211	UCSC	KH domain containing, RNA binding, signal transduction associated 3	Etle,Salp,SLM-2,T-STAR	13992	ENSMUSG00000022332
Exon	GSMG0032323	Setd5	Alter. Terminal Exon	ae4	up	3.12	0.00382	EASANA	chr6:113106142-113107559	UCSC	SET domain containing 5	2900045N06Rik	72895	ENSMUSG00000034269
Exon	GSMG0008798	Hdac9	Alter. Terminal Exon	e31	down	2.99	0.0047	EASANA	chr12:34047581-34049194	UCSC	histone deacetylase 9	D030072B18Rik,Hdac7b,HDRP,Mitr	79221	ENSMUSG00000004698
Exon	GSMG0029080	Acox3	Alter. Terminal Exon	e21	up	2.75	0.0458	EASANA	chr5:35613692-35613801	UCSC	acyl-Coenzyme A oxidase 3, pristanoyl	EST-s59,PCOX,pristanoyl-CoAoxidase	80911	ENSMUSG00000029098
Exon	GSMG0014250	Ddx17	Alter. Terminal Exon	ae11	down	2.74	0.00452	EASANA	chr15:79534660-79535955	UCSC	DEAD (Asp-Glu-Ala-Asp) box polypeptide 17	2610007K22Rik,A430025E01Rik,LOC381024,p72	67040	ENSMUSG00000055065
Exon	GSMG0041430	Plcd1	Alter. Terminal Exon	e16	down	2.73	0.0223	EASANA	chr9:119071526-119071886	UCSC	phospholipase C, delta 1	PLC-delta1	18799	ENSMUSG00000010660
Pattern+Exon	GSMG0025300	Dnajc19	Alter. Terminal Exon	e6/e7	up (e6)	2.65	0.000934	EASANA	chr3:34056020-34078845	UCSC	DnaJ heat shock protein family (Hsp40) member C19	1810055D05Rik	67713	ENSMUSG00000027679
Exon	GSMG0011537	Mettl17	Alter. Terminal Exon	ae8	down	2.64	0.0239	EASANA	chr14:51889222-51889302	UCSC	methyltransferase like 17	2310032K15Rik,D14Ertd209e,Mett11d1	52535	ENSMUSG00000004561
Exon	GSMG0028740	Plch2	Alter. Terminal Exon	e23	down	2.63	0.0359	EASANA	chr4:154986214-154986718	UCSC	phospholipase C, eta 2	A930027K05Rik,PLCeta2,Plcl4	269615	ENSMUSG00000029055
Exon	GSMG0000986	Nme7	Alter. Terminal Exon	e19	down	2.6	0.0164	EASANA	chr1:164437343-164437725	UCSC	NME/NM23 family member 7	D530024H21Rik,Nm23-M7,non-metastaticcells7,nucleoside-diphosphatekinase,proteinexpressedin(nucleoside-diphosphatekinase)	171567	ENSMUSG00000026575
Exon	GSMG0020730	Etl4	Alter. Terminal Exon	e8	up	2.59	0.0069	EASANA	chr2:20709405-20709603	UCSC	enhancer trap locus 4	6620402G01Rik,9430077C05Rik,E330027G05Rik,Etl-4,Sickletail,Skt	208618	ENSMUSG00000036617
Exon	GSMG0004983	Mtif2	Alter. Terminal Exon	e15	up	2.48	0.0283	EASANA	chr11:29545277-29545445	UCSC	mitochondrial translational initiation factor 2	2310038D14Rik,2410112O06Rik,IF-2mt	76784	ENSMUSG00000020459
Exon	GSMG0041361	Arpp21	Alter. Terminal Exon	e19	up	2.46	0.0422	EASANA	chr9:112180031-112182819	UCSC	cyclic AMP-regulated phosphoprotein, 21	0710001E13Rik,ARPP-21,D9Bwg1012e,R3hdm3,Tarpp	74100	ENSMUSG00000032503
Exon	GSMG0017050	Adcyap1	Alter. Terminal Exon	e6	up	2.38	0.00422	EASANA	chr17:93205935-93206537	UCSC	adenylate cyclase activating polypeptide 1	PACAP	11516	ENSMUSG00000024256
Exon	GSMG0041284	Rbm5	Alter. Terminal Exon	ae6	down	2.34	0.00512	EASANA	chr9:107759849-107759915	UCSC	RNA binding motif protein 5	D030069N10Rik	83486	ENSMUSG00000032580
Pattern+Exon	GSMG0042438	Cul4b // C1galt1c1	Alter. Terminal Exon	e5/e26	up (e5)	2.31	0.0278	EASANA	chrX:38531623-38572478	UCSC	cullin 4B // C1GALT1-specific chaperone 1	1500002I11Rik,2700050M05Rik,C81205,Cosmc	59048.7	ENSMUSG00000031095,ENSMUSG00000048970
Exon	GSMG0019535	Ptar1	Alter. Terminal Exon	e9	up	2.31	0.0124	EASANA	chr19:23720766-23721129	UCSC	protein prenyltransferase alpha subunit repeat containing 1	1700084D09Rik,2010013L17Rik,4930428J16Rik	72351	ENSMUSG00000074925
Exon	GSMG0060443	Cntrl	Alter. Terminal Exon	e11	down	2.3	0.00152	EASANA	chr2:35129621-35129815	UCSC	centriolin	6720467O09Rik,b2b1468Clo,Cep1,Cep110,IB3/5,Ma2a8	26920	ENSMUSG00000057110
Pattern+Exon	GSMG0022525	Grin1	Alter. Terminal Exon	e4/e22	up (e4)	2.25	0.00875	EASANA	chr2:25291177-25311405	UCSC	glutamate receptor, ionotropic, NMDA1 (zeta 1)	GluRzeta1,M100174,Nmdar,NMDAR1,NR1,Rgsc174	14810	ENSMUSG00000026959
Pattern+Exon	GSMG0029042	Uvssa	Alter. Terminal Exon	e10/e14	up (e10)	2.19	0.0451	EASANA	chr5:33409427-33419754	UCSC	UV stimulated scaffold protein A	4933407H18Rik,D330017J19Rik	71101	ENSMUSG00000037355
Exon	GSMG0011118	Rab3c	Alter. Terminal Exon	e7	up	2.17	0.0106	EASANA	chr13:110073100-110073403	UCSC	RAB3C, member RAS oncogene family	2700062I01Rik,3110015B08Rik,3110037E15Rik	67295	ENSMUSG00000021700
Exon	GSMG0033070	Pde1c	Alter. Terminal Exon	e7	down	2.15	0.0111	EASANA	chr6:56179092-56179158	UCSC	phosphodiesterase 1C	--	18575	ENSMUSG00000004347
Exon	GSMG0038582	Bst2	Alter. Terminal Exon	e5	up	2.15	0.0326	EASANA	chr8:71534257-71534479	UCSC	bone marrow stromal cell antigen 2	2310015I10Rik,Bst-2,C87040,GREG	69550	ENSMUSG00000046718
Exon	GSMG0025969	Cdc14a	Alter. Terminal Exon	e11	down	2.11	0.0488	EASANA	chr3:116328478-116328708	UCSC	CDC14 cell division cycle 14A	A830059A17Rik,Cdc14,CDC14a1,CDC14A2	229776	ENSMUSG00000033502
Exon	GSMG0025824	Slc22a15	Alter. Terminal Exon	e11	up	2.1	0.0107	EASANA	chr3:101864489-101864609	UCSC	solute carrier family 22 (organic anion/cation transporter), member 15	2610034P21Rik,A530052I06Rik	242126	ENSMUSG00000033147
Exon	GSMG0021770	Slc20a1	Alter. Terminal Exon	e6	down	2.09	0.0331	EASANA	chr2:129204246-129205106	UCSC	solute carrier family 20, member 1	Glvr-1,Glvr1,PiT-1	20515	ENSMUSG00000027397
Pattern+Exon	GSMG0021195	Dcaf17	Alter. Terminal Exon	e10/e14	up (e14)	2.08	0.01	EASANA	chr2:71081911-71088644	UCSC	DDB1 and CUL4 associated factor 17	2810055O12Rik,4833418A01Rik,A030004A10Rik,A930009G19Rik	75763	ENSMUSG00000041966
Exon	GSMG0033177	Mat2a	Alter. Terminal Exon	e9	down	2.07	0.0297	EASANA	chr6:72434394-72434738	UCSC	methionine adenosyltransferase II, alpha	D630045P18Rik	232087	ENSMUSG00000053907
Pattern+Exon	GSMG0038803	Cdh8	Alter. Terminal Exon	e9/e14	up (e9)	2.01	0.0195	EASANA	chr8:99028769-99171402	UCSC	cadherin 8	cad8	12564	ENSMUSG00000036510
Exon	GSMG0028400	Hdac1	Alter. Terminal Exon	e14	down	2	0.0211	EASANA	chr4:129516103-129516635	UCSC	histone deacetylase 1	HD1,MommeD5,RPD3	433759	ENSMUSG00000028800
Exon	GSMG0036628	Zkscan2	Alter. Terminal Exon	e7	down	2	0.0437	EASANA	chr7:123477746-123480771	UCSC	zinc finger with KRAB and SCAN domains 2	9430065N20Rik,Zfp694	210162	ENSMUSG00000030757
Pattern+Exon	GSMG0009625	Ripk1	Alter. Terminal Exon	e5/e12	up (e5)	1.95	0.00569	EASANA	chr13:34013250-34035170	UCSC	receptor (TNFRSF)-interacting serine-threonine kinase 1	Rinp,Rip1	19766	ENSMUSG00000021408
Pattern+Exon	GSMG0013999	Atad2	Alter. Terminal Exon	e17/e29	up (e17)	1.93	0.0195	EASANA	chr15:58094046-58108617	UCSC	ATPase family, AAA domain containing 2	2610509G12Rik	70472	ENSMUSG00000022360
Pattern+Exon	GSMG0042042	Zfp711	Alter. Terminal Exon	e5/e9	up (e9)	1.92	0.00644	EASANA	chrX:112624739-112635062	UCSC	zinc finger protein 711	2810409C01Rik,A230078I01Rik	245595	ENSMUSG00000025529
Pattern+Exon	GSMG0002641	Dtl	Alter. Terminal Exon	e12/e16	up (e16)	1.83	0.0124	EASANA	chr1:191537356-191553100	UCSC	denticleless E3 ubiquitin protein ligase	2810047L02Rik,5730564G15Rik	76843	ENSMUSG00000037474
Pattern+Exon	GSMG0002669	Cr1l	Alter. Terminal Exon	e11/e12	up (e11)	1.63	0.0427	EASANA	chr1:195097382-195111155	UCSC	complement component (3b/4b) receptor 1-like	Crry,mCRY	12946	ENSMUSG00000016481
Pattern+Exon	GSMG0018121	Dtna	Alter. Terminal Exon	e24/e31	up (e31)	1.51	0.0383	EASANA	chr18:23633218-23659719	UCSC	dystrobrevin alpha	2210407P21Rik,87Kprotein,a-DB-1,A0,adbn,alpha-dystrobrevin,Dtn	13527	ENSMUSG00000024302
Pattern+Exon	GSMG0027129	Tmem234	Complex	e2-e4	down	2.22	0.00057	EASANA	chr4:129600983-129602261	UCSC	transmembrane protein 234	1500002D11Rik,2510006D16Rik,4933407D05Rik	76799	ENSMUSG00000028797
Pattern+Exon	GSMG0017970	Nrxn1	Exon Cassette	e20	up	4.4	0.00134	EASANA	chr17:90162114-90208494	UCSC	neurexin I	1700062G21Rik,9330127H16Rik,A230068P09Rik,alpha-latrotoxinreceptor(calcium-dependent),neurexinIalpha,neurexinIbeta	18189	ENSMUSG00000024109
Exon	GSMG0037524	Ddx39	Exon Cassette	e6	down	3.77	0.00636	EASANA	chr8:83721466-83721524	UCSC	DEAD (Asp-Glu-Ala-Asp) box polypeptide 39	2610307C23Rik,BAT1	68278	ENSMUSG00000005481
Exon	GSMG0033836	Lmo3	Exon Cassette	e7	up	3.57	0.0367	EASANA	chr6:138375575-138375645	UCSC	LIM domain only 3	Rbtn-3,Rbtn3	109593	ENSMUSG00000030226
Pattern+Exon	GSMG0001683	Kansl1l	Exon Cassette	e11	up	3.3	0.0174	EASANA	chr1:66726687-66735744	UCSC	KAT8 regulatory NSL complex subunit 1-like	1110028C15Rik,C430010P07Rik	68691	ENSMUSG00000026004
Exon	GSMG0024972	Ube2d3	Exon Cassette	e6	up	3.28	0.0027	EASANA	chr3:135456601-135456644	UCSC	ubiquitin-conjugating enzyme E2D 3	1100001F19Rik,9430029A22Rik	66105	ENSMUSG00000078578
Exon	GSMG0016144	Scaf8	Exon Cassette	e23	down	3.18	0.0265	EASANA	chr17:3231235-3231316	UCSC	SR-related CTD-associated factor 8	A630086M08Rik,A930036P18Rik,Rbm16	106583	ENSMUSG00000046201
Exon	GSMG0038712	Neto2	Exon Cassette	e8	up	2.92	0.0111	EASANA	chr8:85654569-85654746	UCSC	neuropilin (NRP) and tolloid (TLL)-like 2	5530601C23Rik	74513	ENSMUSG00000036902
Pattern+Exon	GSMG0006498	Kcnip1	Exon Cassette	e3	down	2.81	0.0165	EASANA	chr11:33645503-33843587	UCSC	Kv channel-interacting protein 1	2900046L02Rik,3202002F18Rik,KCHIP1	70357	ENSMUSG00000053519
Exon	GSMG0038215	Ddhd2	Exon Cassette	e12	down	2.77	0.0328	EASANA	chr8:25736006-25736089	UCSC	DDHD domain containing 2	2010305K11Rik,SAMWD1	72108	ENSMUSG00000061313
Exon	GSMG0008829	Lrrn3	Exon Cassette	e2	up	2.71	0.0328	EASANA	chr12:41458966-41458994	UCSC	leucine rich repeat protein 3, neuronal	NLRR-3	16981	ENSMUSG00000036295
Exon	GSMG0031705	Ttc26	Exon Cassette	e16	up	2.68	0.0153	EASANA	chr6:38412024-38412093	UCSC	tetratricopeptide repeat domain 26	9430097H08Rik,hop,hpy,hydrocephalic-polydactyl	264134	ENSMUSG00000056832
Exon	GSMG0015506	Slc7a4	Exon Cassette	e3	down	2.64	0.0203	EASANA	chr16:17576080-17576202	UCSC	solute carrier family 7 (cationic amino acid transporter, y+ system), member 4	--	224022	ENSMUSG00000022756
Pattern+Exon	GSMG0019341	Nrxn2	Exon Cassette	e22	up	2.52	0.0013	EASANA	chr19:6509778-6517248	UCSC	neurexin II	6430591O13Rik,neurexinIIalpha,neurexinIIbeta	18190	ENSMUSG00000033768
Exon	GSMG0007472	Map3k14	Exon Cassette	e17	up	2.47	0.00743	EASANA	chr11:103221498-103221598	UCSC	mitogen-activated protein kinase kinase kinase 14	Nik	53859	ENSMUSG00000020941
Exon	GSMG0020366	Sorbs1	Exon Cassette	e20	down	2.43	0.0149	EASANA	chr19:40344355-40344438	UCSC	sorbin and SH3 domain containing 1	2310065E01Rik,9530001P15Rik,c-Cbl-associatedprotein,CAP,Ponsin,Sh3d5	20411	ENSMUSG00000025006
Exon	GSMG0065203	Tceal3	Exon Cassette	e4	up	2.43	0.0119	EASANA	chrX:136639727-136639846	UCSC	transcription elongation factor A (SII)-like 3	1100001D19Rik	594844	ENSMUSG00000044550
Exon	GSMG0036250	l7Rn6	Exon Cassette	e4	down	2.43	0.0271	EASANA	chr7:89930319-89930459	UCSC	lethal, Chr 7, Rinchik 6	0610007P06Rik,1110002N09Rik,Hikeshi,l(7)6Rn,l7Rn6	67669	ENSMUSG00000062797
Exon	GSMG0042105	Gprasp1 // Armcx5	Exon Cassette	e3	up	2.39	0.0403	EASANA	chrX:135743563-135743614	UCSC	G protein-coupled receptor associated sorting protein 1 // armadillo repeat containing, X-linked 5	2210415K24Rik,3110031O14Rik,GASP1	494469	ENSMUSG00000043384,ENSMUSG00000072969
Pattern+Exon	GSMG0027129	Tmem234	Exon Cassette	e3-e4	down	2.32	2.8e-05	EASANA	chr4:129600983-129602261	UCSC	transmembrane protein 234	1500002D11Rik,2510006D16Rik,4933407D05Rik	76799	ENSMUSG00000028797
Exon	GSMG0024332	Rnf13	Exon Cassette	e2	up	2.27	0.038	EASANA	chr3:57747891-57748034	UCSC	ring finger protein 13	2010001H16Rik,Rzf	24017	ENSMUSG00000036503
Pattern+Exon	GSMG0018682	Arhgap12	Exon Cassette	e8	up	2.22	0.0147	EASANA	chr18:6052862-6061972	UCSC	Rho GTPase activating protein 12	2810011M08Rik	75415	ENSMUSG00000041225
Exon	GSMG0039069	Pcnx2	Exon Cassette	e15	up	2.19	0.01	EASANA	chr8:125850282-125850373	UCSC	pecanex homolog 2	E330039K12Rik,Pcnxl2	270109	ENSMUSG00000060212
Pattern+Exon	GSMG0011266	Nudt13	Exon Cassette	e3	up	2.17	0.00393	EASANA	chr14:20294690-20300679	UCSC	nudix (nucleoside diphosphate linked moiety X)-type motif 13	4933433B15Rik	67725	ENSMUSG00000021809
Exon	GSMG0018164	Wdr33	Exon Cassette	e19	down	2.17	0.0243	EASANA	chr18:31894304-31894392	UCSC	WD repeat domain 33	1110001N06Rik,2310011G05Rik,2810021O11Rik,8430413N20Rik,WDC146	74320	ENSMUSG00000024400
Exon	GSMG0014391	Kif21a	Exon Cassette	e31	down	2.12	0.0144	EASANA	chr15:90948323-90948337	UCSC	kinesin family member 21A	N-5kinesin	16564	ENSMUSG00000022629
Pattern+Exon	GSMG0042772	5530601H04Rik	Exon Cassette	e8	up	2.07	0.035	EASANA	chrX:105037195-105044111	UCSC	RIKEN cDNA 5530601H04 gene	--	71445	ENSMUSG00000087174
Exon	GSMG0023343	Arhgap11a	Exon Cassette	e11	up	2.07	0.0429	EASANA	chr2:113834777-113834915	UCSC	Rho GTPase activating protein 11A	6530401L14Rik,GAP(1-12)	228482	ENSMUSG00000041219
Exon	GSMG0030856	Hfm1	Exon Cassette	e9	down	2.06	0.0298	EASANA	chr5:106911071-106911118	UCSC	HFM1, ATP-dependent DNA helicase homolog	A330009G12Rik,LOC381663,Mer3,Sec63d1	330149	ENSMUSG00000043410
Pattern+Exon	GSMG0043784	Tbc1d24	Exon Cassette	e6	down	2.05	0.0106	EASANA	chr17:24183694-24186201	UCSC	TBC1 domain family, member 24	C530046L02Rik	224617	ENSMUSG00000036473
Exon	GSMG0015826	Pcnp	Exon Cassette	e2	down	2.05	0.0423	EASANA	chr16:56024533-56024636	UCSC	PEST proteolytic signal containing nuclear protein	1110018D06Rik	76302	ENSMUSG00000071533
Pattern+Exon	GSMG0032695	Sgce	Exon Cassette	e9	up	2.03	0.00255	EASANA	chr6:4689579-4691640	UCSC	sarcoglycan, epsilon	e-SG	20392	ENSMUSG00000004631
Exon	GSMG0037141	Adgra2	Exon Cassette	e17	down	2.03	0.0269	EASANA	chr8:27119706-27119851	UCSC	adhesion G protein-coupled receptor A2	8430414O08Rik,9530074E10Rik,Gpr124,Tem5	78560	ENSMUSG00000031486
Pattern	GSMG0026239	Lrrc7	Exon Cassette	e23-e24	up	2.02	0.0226	EASANA	chr3:158135188-158161913	UCSC	leucine rich repeat containing 7	densin	242274	ENSMUSG00000028176
Pattern	GSMG0033615	Wnk1	Exon Cassette	e25	up	1.99	0.00668	EASANA	chr6:119943806-119946320	UCSC	WNK lysine deficient protein kinase 1	6430573H23Rik,EG406236,Hsn2,Prkwnk1	232341	ENSMUSG00000045962
Pattern+Exon	GSMG0029323	Adgrl3	Exon Cassette	e28	down	1.97	0.00941	EASANA	chr5:81771584-81792412	UCSC	adhesion G protein-coupled receptor L3	5430402I23Rik,D130075K09Rik,LEC3,lectomedin3,Lphn3	319387	ENSMUSG00000037605
Pattern+Exon	GSMG0026328	Ccnc	Exon Cassette	e13	down	1.94	0.00949	EASANA	chr4:21746656-21750547	UCSC	cyclin C	--	51813	ENSMUSG00000028252
Pattern	GSMG0036946	Pnpla6	Exon Cassette	e2	down	1.94	0.0333	EASANA	chr8:3515384-3516749	UCSC	patatin-like phospholipase domain containing 6	MSws,Nte,Swiss-cheese	50767	ENSMUSG00000004565
Pattern	GSMG0050845	Usp34	Exon Cassette	e74-e75	up	1.92	0.0336	EASANA	chr11:23472950-23484181	UCSC	ubiquitin specific peptidase 34	A530081C03Rik,Murr2	17847	ENSMUSG00000056342
Pattern	GSMG0011124	Gpbp1	Exon Cassette	e7	up	1.84	0.00444	EASANA	chr13:111440632-111448999	UCSC	GC-rich promoter binding protein 1	1700034P14Rik,D230035M11Rik	73274	ENSMUSG00000032745
Pattern+Exon	GSMG0014391	Kif21a	Exon Cassette	e12	down	1.8	0.0104	EASANA	chr15:90972625-90980998	UCSC	kinesin family member 21A	N-5kinesin	16564	ENSMUSG00000022629
Pattern	GSMG0013882	Ywhaz	Exon Cassette	e3	down	1.77	0.0184	EASANA	chr15:36790684-36794538	UCSC	tyrosine 3-monooxygenase/tryptophan 5-monooxygenase activation protein, zeta polypeptide	1110013I11Rik,14-3-3zeta	22631	ENSMUSG00000022285
Pattern	GSMG0009119	Syndig1l	Exon Cassette	e2	down	1.75	0.0448	EASANA	chr12:84680375-84698831	UCSC	synapse differentiation inducing 1 like	capucin,LOC238321,SynDIG2,Tmem90a	627191	ENSMUSG00000071234
Pattern	GSMG0037422	Gtpbp3	Exon Cassette	e5	down	1.74	0.0493	EASANA	chr8:71490339-71491209	UCSC	GTP binding protein 3	2410009F13Rik,Gtpbp3	70359	ENSMUSG00000007610
Pattern	GSMG0042367	Cask	Exon Cassette	e20	up	1.74	0.0149	EASANA	chrX:13549165-13552441	UCSC	calcium/calmodulin-dependent serine protein kinase (MAGUK family)	DXPri1,DXRib1,LIN-2,mLin-2,Pals3	12361	ENSMUSG00000031012
Pattern+Exon	GSMG0030436	Prom1	Exon Cassette	e29-e30	up	1.73	0.0113	EASANA	chr5:43995075-44001901	UCSC	prominin 1	4932416E19Rik,AC133,CD133,Prom,Prom-1	19126	ENSMUSG00000029086
Pattern+Exon	GSMG0011887	Lmo7	Exon Cassette	e11-e12	down	1.71	0.00374	EASANA	chr14:101884162-101888706	UCSC	LIM domain only 7	FBXO20,LOC380928	380928	ENSMUSG00000033060
Pattern+Exon	GSMG0037492	Anapc10	Exon Cassette	e5	down	1.69	0.0171	EASANA	chr8:79729130-79779059	UCSC	anaphase promoting complex subunit 10	1500026N15Rik,A830003M23Rik,Apc10	68999	ENSMUSG00000036977
Pattern+Exon	GSMG0032129	Zfp638	Exon Cassette	e12-e13	up	1.64	0.0142	EASANA	chr6:83954711-83958252	UCSC	zinc finger protein 638	Np220,Zfml	18139	ENSMUSG00000030016
Pattern+Exon	GSMG0065130	Zranb1	Exon Cassette	e5	down	1.64	0.00853	EASANA	chr7:132949585-132966694	UCSC	zinc finger, RAN-binding domain containing 1	9330160G10Rik,D7Wsu87e	360216	ENSMUSG00000030967
Pattern+Exon	GSMG0028741	Rer1	Exon Cassette	e2	down	1.61	0.00265	EASANA	chr4:155082667-155086360	UCSC	retention in endoplasmic reticulum sorting receptor 1	1110060F11Rik,5830454N22Rik	67830	ENSMUSG00000029048
Pattern	GSMG0039221	Dnm2	Exon Cassette	e15	down	1.53	0.00656	EASANA	chr9:21489743-21494617	UCSC	dynamin 2	b2b2159Clo,Dyn2	13430	ENSMUSG00000033335
Pattern+Exon	GSMG0024894	Camk2d	Exon Cassette	e16	down	1.5	0.0238	EASANA	chr3:126801724-126810687	UCSC	calcium/calmodulin-dependent protein kinase II, delta	2810011D23Rik,8030469K03Rik,CaMKII	108058	ENSMUSG00000053819
Pattern	GSMG0042709	Pja1	Internal Exon Deletion	e2	down	1.51	0.0011	EASANA	chrX:99465734-99468314	UCSC	praja ring finger 1, E3 ubiquitin protein ligase	--	18744	ENSMUSG00000034403
Exon	GSMG0027731	Gba2	Intron Retention	ae9	down	4.51	0.0417	EASANA	chr4:43569285-43569487	UCSC	glucosidase beta 2	bileacid	230101	ENSMUSG00000028467
Exon	GSMG0004768	Myl6	Intron Retention	ae6	down	3.99	0.021	EASANA	chr10:128491764-128492057	UCSC	myosin, light polypeptide 6, alkali, smooth muscle and non-muscle	MLC3nm,Myln	17904	ENSMUSG00000090841
Exon	GSMG0029949	Cops6	Intron Retention	ae9	up	3.56	0.00751	EASANA	chr5:138163610-138163735	UCSC	COP9 signalosome subunit 6	COP9complexS6,Sgn3,VIP/MOV34	26893	ENSMUSG00000019494
Exon	GSMG0032159	1600020E01Rik	Intron Retention	ae1	down	3.26	0.0187	EASANA	chr6:86527532-86527890	UCSC	RIKEN cDNA 1600020E01 gene	--	72012	ENSMUSG00000097048
Exon	GSMG0018237	Ube2d2a	Intron Retention	ae3	up	3.11	0.0404	EASANA	chr18:35799873-35799951	UCSC	ubiquitin-conjugating enzyme E2D 2A	1500034D03Rik,ubc4	56550	ENSMUSG00000091896
Pattern+Exon	GSMG0013257	Khdrbs3	Intron Retention	i9	up	2.96	0.0203	EASANA	chr15:69092901-69094516	UCSC	KH domain containing, RNA binding, signal transduction associated 3	Etle,Salp,SLM-2,T-STAR	13992	ENSMUSG00000022332
Exon	GSMG0023749	Ggt7	Intron Retention	ae5	down	2.96	0.0119	EASANA	chr2:155503201-155503410	UCSC	gamma-glutamyltransferase 7	1110017C11Rik,6330563L03Rik,Ggtl3	207182	ENSMUSG00000027603
Exon	GSMG0012603	Chmp7	Intron Retention	ae6	down	2.93	0.00729	EASANA	chr14:69719497-69719746	UCSC	charged multivesicular body protein 7	4930596K11Rik,6330407G04Rik,CHMPfamily,member7	105513	ENSMUSG00000034190
Exon	GSMG0040830	Clk3	Intron Retention	ae4	down	2.86	0.0249	EASANA	chr9:57758350-57758625	UCSC	CDC-like kinase 3	--	102414	ENSMUSG00000032316
Exon	GSMG0033177	Mat2a	Intron Retention	ae8	down	2.83	0.0092	EASANA	chr6:72434739-72434979	UCSC	methionine adenosyltransferase II, alpha	D630045P18Rik	232087	ENSMUSG00000053907
Exon	GSMG0009323	Mok	Intron Retention	ae11	down	2.48	0.0272	EASANA	chr12:110808121-110808203	UCSC	MOK protein kinase	MAPK/MAK/MRK/overlappingkinase,MOK,Rage,Stk30	26448	ENSMUSG00000056458
Exon	GSMG0036173	Rccd1	Intron Retention	ae3	down	2.42	0.00762	EASANA	chr7:80320698-80320860	UCSC	RCC1 domain containing 1	E430018M08Rik	269955	ENSMUSG00000038930
Exon	GSMG0022613	Sh3glb2	Intron Retention	ae7	down	2.36	0.0178	EASANA	chr2:30347104-30348553	UCSC	SH3-domain GRB2-like endophilin B2	--	227700	ENSMUSG00000026860
Exon	GSMG0038573	Nr2f6	Intron Retention	ae3	up	2.28	0.0395	EASANA	chr8:71375568-71375747	UCSC	nuclear receptor subfamily 2, group F, member 6	COUP-TF3,EAR2,Erbal2	13864	ENSMUSG00000002393
Exon	GSMG0010108	LOC105246056 // Gm9828	Intron Retention	ae7	up	2.2	0.048	EASANA	chr13:98317610-98317816	UCSC	uncharacterized LOC105246056 // predicted gene 9828	--	105246056	ENSMUSG00000048603
Exon	GSMG0030004	Ap5z1	Intron Retention	ae16	down	2.19	0.0273	EASANA	chr5:142477112-142477215	UCSC	adaptor-related protein complex 5, zeta 1 subunit	C330006K01Rik	231855	ENSMUSG00000039623
Exon	GSMG0033530	Camk1	Intron Retention	ae4	down	2.11	0.00808	EASANA	chr6:113339423-113339505	UCSC	calcium/calmodulin-dependent protein kinase I	CaMKIalpha,D6Ertd263e	52163	ENSMUSG00000030272
Exon	GSMG0003279	Oaz1 // Oaz1-ps	Intron Retention	ae4	up	2.1	0.0107	EASANA	chr10:80828797-80828870	UCSC	ornithine decarboxylase antizyme 1 // ornithine decarboxylase antizyme 1, pseudogene	Antizyme,antizyme1,AZ-1,AZ1,Oaz-ps	1.00042e+08	ENSMUSG00000035242,ENSMUSG00000043801
Exon	GSMG0027216	Rsrp1	Intron Retention	ae3	down	2.09	0.0169	EASANA	chr4:134925433-134925776	UCSC	arginine/serine rich protein 1	2700043I21Rik,D4Ucla2,D4Wsu53e	27981	ENSMUSG00000037266
Exon	GSMG0017444	1110038B12Rik	Intron Retention	ae1	down	2.04	0.038	EASANA	chr17:34952173-34952350	UCSC	RIKEN cDNA 1110038B12 gene	--	68763	ENSMUSG00000092203
Pattern	GSMG0028659	Tardbp	Intron Retention	i6	up	1.7	0.0281	EASANA	chr4:148617566-148618791	UCSC	TAR DNA binding protein	1190002A23Rik,TDP-43,Tdp43	230908	ENSMUSG00000041459
Pattern	GSMG0015300	Ifnar1	Intron Retention	i12	down	1.66	0.0497	EASANA	chr16:91505055-91510520	UCSC	interferon (alpha and beta) receptor 1	Ifar,IFN-alpha/betaR,Ifrc	15975	ENSMUSG00000022967
Pattern	GSMG0029956	6330418K02Rik	Intron Retention	i2	down	1.57	0.041	EASANA	chr5:138265757-138266661	UCSC	RIKEN cDNA 6330418K02 gene	--	69004	ENSMUSG00000085227
Pattern+Exon	GSMG0014391	Kif21a	Mutually Exclusive Exons	e28/e30	up (e28)	2.76	0.000407	EASANA	chr15:90943765-90956509	UCSC	kinesin family member 21A	N-5kinesin	16564	ENSMUSG00000022629
Pattern+Exon	GSMG0011214	Pxk	Mutually Exclusive Exons	e18/e19	up (e19)	1.55	0.0398	EASANA	chr14:8155283-8165116	UCSC	PX domain containing serine/threonine kinase	C230080L11Rik,D14Ertd813e,MONaKA	218699	ENSMUSG00000033885
Exon	GSMG0013257	Khdrbs3	unknown	e2	down	426.94	0.00294	EASANA	chr15:68995052-68995170	UCSC	KH domain containing, RNA binding, signal transduction associated 3	Etle,Salp,SLM-2,T-STAR	13992	ENSMUSG00000022332
Exon	GSMG0028407	Ccdc28b	unknown	i1	down	11.53	0.00166	EASANA	chr4:129622787-129623812	UCSC	coiled coil domain containing 28B	1110002E08Rik,1810010N17Rik	66264	ENSMUSG00000028795
Exon	GSMG0028412	Khdrbs1	unknown	e10	up	11.38	0.031	EASANA	chr4:129713388-129713447	UCSC	KH domain containing, RNA binding, signal transduction associated 1	p62,Sam68	20218	ENSMUSG00000028790
Exon	GSMG0028412	Khdrbs1	unknown	e4	down	10.32	0.0312	EASANA	chr4:129725575-129725721	UCSC	KH domain containing, RNA binding, signal transduction associated 1	p62,Sam68	20218	ENSMUSG00000028790
Exon	GSMG0014247	Csnk1e	unknown	i1	down	6.24	0.0205	EASANA	chr15:79442057-79442090	UCSC	casein kinase 1, epsilon	CK1epsilon,CKIepsilon,KC1epsilon,tau	27373	ENSMUSG00000022433
Exon	GSMG0008798	Hdac9	unknown	e17	down	5.38	0.0489	EASANA	chr12:34303172-34303305	UCSC	histone deacetylase 9	D030072B18Rik,Hdac7b,HDRP,Mitr	79221	ENSMUSG00000004698
Exon	GSMG0028400	Hdac1	unknown	e4	down	5.3	0.000994	EASANA	chr4:129524245-129524319	UCSC	histone deacetylase 1	HD1,MommeD5,RPD3	433759	ENSMUSG00000028800
Exon	GSMG0050893	Gpr137c	unknown	i1	up	5.14	0.00352	EASANA	chr14:45220419-45223227	UCSC	G protein-coupled receptor 137C	6330416L11Rik,LOC380893,TM7SF1L2	70713	ENSMUSG00000049092
Exon	GSMG0027124	Zbtb8os	unknown	e5	down	5	0.00953	EASANA	chr4:129343121-129343173	UCSC	zinc finger and BTB domain containing 8 opposite strand	2010001H09Rik,2310028N13Rik,Arch	67106	ENSMUSG00000057572
Exon	GSMG0004324	Tmem259	unknown	i6	up	4.8	0.0273	EASANA	chr10:79978605-79978691	UCSC	transmembrane protein 259	membralin,ORF61	216157	ENSMUSG00000013858
Exon	GSMG0013855	Gm12191 // Rpl30	unknown	i2	up	4.75	0.0489	EASANA	chr15:34442780-34443023	UCSC	predicted gene 12191 // ribosomal protein L30	--	19946.7	ENSMUSG00000058600,ENSMUSG00000083061
Exon	GSMG0002107	Atp2b4	unknown	e4	down	4.49	0.00237	EASANA	chr1:133739162-133739419	UCSC	ATPase, Ca++ transporting, plasma membrane 4	PMCA4	381290	ENSMUSG00000026463
Exon	GSMG0038674	Dcaf15	unknown	i10	up	4.39	0.034	EASANA	chr8:84098040-84098197	UCSC	DDB1 and CUL4 associated factor 15	--	212123	ENSMUSG00000037103
Exon	GSMG0023716	Bcl2l1	unknown	i2	up	4.31	0.014	EASANA	chr2:152830312-152830384	UCSC	BCL2-like 1	Bcl(X)L,bcl-x,Bcl-XL,Bcl-Xs,BclX	12048	ENSMUSG00000007659
Exon	GSMG0017419	Ring1	unknown	i1	down	4.07	0.00978	EASANA	chr17:34024418-34024508	UCSC	ring finger protein 1	Ring1A	19763	ENSMUSG00000024325
Exon	GSMG0008579	Apopt1	unknown	e6	up	3.98	0.0355	EASANA	chr12:111751189-111751275	UCSC	apoptogenic, mitochondrial 1	1700081D05Rik,2810002N01Rik,Apop-1	68020	ENSMUSG00000037787
Exon	GSMG0013303	Hgh1	unknown	i2	down	3.89	0.0345	EASANA	chr15:76369753-76369855	UCSC	HGH1 homolog	Brp16,D15Ertd741e,Fam203a	59053	ENSMUSG00000022554
Exon	GSMG0008798	Hdac9	unknown	e21	down	3.85	0.0202	EASANA	chr12:34221203-34221258	UCSC	histone deacetylase 9	D030072B18Rik,Hdac7b,HDRP,Mitr	79221	ENSMUSG00000004698
Exon	GSMG0006158	Tnrc6c	unknown	i2	down	3.83	0.047	EASANA	chr11:117654763-117654964	UCSC	trinucleotide repeat containing 6C	9930033H14Rik	217351	ENSMUSG00000025571
Exon	GSMG0004342	Btbd2	unknown	i7	down	3.68	0.0496	EASANA	chr10:80644049-80644260	UCSC	BTB (POZ) domain containing 2	2610037C03Rik,4930512K17Rik	208198	ENSMUSG00000003344
Exon	GSMG0009337	Bag5	unknown	i1	down	3.68	0.0353	EASANA	chr12:111712953-111713042	UCSC	BCL2-associated athanogene 5	1600025G07Rik,4930405J06Rik	70369	ENSMUSG00000049792
Exon	GSMG0008798	Hdac9	unknown	e22	down	3.66	0.0414	EASANA	chr12:34220871-34220958	UCSC	histone deacetylase 9	D030072B18Rik,Hdac7b,HDRP,Mitr	79221	ENSMUSG00000004698
Exon	GSMG0012724	Diaph3	unknown	e11	down	3.61	0.0417	EASANA	chr14:86986014-86986124	UCSC	diaphanous related formin 3	4930417P13Rik,Diap3,Drf3,mDia2,p134MDia2	56419	ENSMUSG00000022021
Exon	GSMG0028400	Hdac1	unknown	e5	down	3.59	9.79e-05	EASANA	chr4:129522962-129523100	UCSC	histone deacetylase 1	HD1,MommeD5,RPD3	433759	ENSMUSG00000028800
Exon	GSMG0050975	Mdn1	unknown	e9	up	3.52	0.00182	EASANA	chr4:32671516-32671630	UCSC	midasin AAA ATPase 1	4833432B22Rik,D4Abb1e,LOC213784	100019	ENSMUSG00000058006
Exon	GSMG0003308	Ankrd24	unknown	e7	up	3.5	0.0221	EASANA	chr10:81635688-81635752	UCSC	ankyrin repeat domain 24	4631433D01Rik,5730519E19Rik,D10Bur2e	70615	ENSMUSG00000054708
Exon	GSMG0008798	Hdac9	unknown	e24	down	3.48	0.0063	EASANA	chr12:34215010-34215107	UCSC	histone deacetylase 9	D030072B18Rik,Hdac7b,HDRP,Mitr	79221	ENSMUSG00000004698
Exon	GSMG0008798	Hdac9	unknown	e25	down	3.37	0.0283	EASANA	chr12:34169994-34170112	UCSC	histone deacetylase 9	D030072B18Rik,Hdac7b,HDRP,Mitr	79221	ENSMUSG00000004698
Exon	GSMG0018350	Kcnn2	unknown	e2	down	3.37	0.0205	EASANA	chr18:45401034-45401119	UCSC	potassium intermediate/small conductance calcium-activated channel, subfamily N, member 2	bc,fri,SK2,smallconductancecalcium-activatedpotassiumchannel2	140492	ENSMUSG00000054477
Exon	GSMG0036169	Idh2	unknown	i6	down	3.3	0.0476	EASANA	chr7:80097955-80098134	UCSC	isocitrate dehydrogenase 2 (NADP+), mitochondrial	Idh-2,IDPm	269951	ENSMUSG00000030541
Exon	GSMG0022880	Kcnh7	unknown	e14	down	3.25	0.0383	EASANA	chr2:62716107-62716275	UCSC	potassium voltage-gated channel, subfamily H (eag-related), member 7	9330137I11Rik,erg3,Kv11.3	170738	ENSMUSG00000059742
Exon	GSMG0008145	Psma3	unknown	i4	down	3.24	0.0442	EASANA	chr12:70984595-70984671	UCSC	proteasome (prosome, macropain) subunit, alpha type 3	Lmpc8	19167	ENSMUSG00000060073
Exon	GSMG0035485	Vmn2r29	unknown	e10	down	3.18	0.0417	EASANA	chr7:7239979-7240206	UCSC	vomeronasal 2, receptor 29	6430701C03Rik	76229	ENSMUSG00000095730
Exon	GSMG0040203	Azi2	unknown	i8	down	3.15	0.0253	EASANA	chr9:118065098-118069030	UCSC	5-azacytidine induced gene 2	AZ2	27215	ENSMUSG00000039285
Exon	GSMG0036169	Idh2	unknown	i5	down	3.09	0.0158	EASANA	chr7:80098381-80098769	UCSC	isocitrate dehydrogenase 2 (NADP+), mitochondrial	Idh-2,IDPm	269951	ENSMUSG00000030541
Exon	GSMG0003478	Cep290	unknown	e25	up	3.04	0.0209	EASANA	chr10:100523230-100523403	UCSC	centrosomal protein 290	b2b1454Clo,b2b1752Clo,Kiaa,Nphp6	216274	ENSMUSG00000019971
Exon	GSMG0024965	Cenpe	unknown	e19	up	2.94	0.01	EASANA	chr3:135234833-135234955	UCSC	centromere protein E	312kDa,CENP-E,Kif10,N-7kinesin	229841	ENSMUSG00000045328
Exon	GSMG0038916	Fuk	unknown	e18	up	2.9	0.00441	EASANA	chr8:110887050-110887271	UCSC	fucokinase	1110046B12Rik,L-fucosekinase	234730	ENSMUSG00000033703
Exon	GSMG0002107	Atp2b4	unknown	e5	down	2.87	0.0183	EASANA	chr1:133738537-133738662	UCSC	ATPase, Ca++ transporting, plasma membrane 4	PMCA4	381290	ENSMUSG00000026463
Exon	GSMG0025928	Celsr2	unknown	i31	down	2.84	0.00688	EASANA	chr3:108393510-108393648	UCSC	cadherin, EGF LAG seven-pass G-type receptor 2	Adgrc2,EGFL2,flamingo,mfmi1	53883	ENSMUSG00000068740
Exon	GSMG0031903	Creb5	unknown	e3	up	2.83	0.0349	EASANA	chr6:53375939-53376032	UCSC	cAMP responsive element binding protein 5	9430076C15Rik,Crebpa,D430026C09Rik	231991	ENSMUSG00000053007
Exon	GSMG0050948	Safb	unknown	i5	down	2.82	0.0166	EASANA	chr17:56596509-56597769	UCSC	scaffold attachment factor B	3110021E02Rik,5330423C17Rik,SAFB1	224903	ENSMUSG00000071054
Exon	GSMG0022880	Kcnh7	unknown	e10	down	2.82	0.0226	EASANA	chr2:62739143-62739395	UCSC	potassium voltage-gated channel, subfamily H (eag-related), member 7	9330137I11Rik,erg3,Kv11.3	170738	ENSMUSG00000059742
Exon	GSMG0042810	Hdx	unknown	e5	down	2.78	0.048	EASANA	chrX:111622300-111622446	UCSC	highly divergent homeobox	D030011N01Rik	245596	ENSMUSG00000034551
Exon	GSMG0022060	Dlgap4	unknown	i8	down	2.78	0.0285	EASANA	chr2:156721088-156721278	UCSC	discs, large homolog-associated protein 4 (Drosophila)	DAP4,PSD-95/SAP90bindingprotein4,SAP90/PSD-95-associatedprotein4,Sapap4,WBP16	228836	ENSMUSG00000061689
Exon	GSMG0050985	Tanc1	unknown	e14	down	2.71	0.0169	EASANA	chr2:59797586-59797752	UCSC	tetratricopeptide repeat, ankyrin repeat and coiled-coil containing 1	1200003E16Rik	66860	ENSMUSG00000035168
Exon	GSMG0013782	Pdzd2	unknown	e2	up	2.7	0.00861	EASANA	chr15:12716141-12716236	UCSC	PDZ domain containing 2	4930537L06Rik,A930022H17Rik,Gm21706,LOC223364,Pdzk3	68070	ENSMUSG00000022197
Exon	GSMG0007327	Mien1	unknown	i1	down	2.68	0.0438	EASANA	chr11:98438744-98438856	UCSC	migration and invasion enhancer 1	1810046J19Rik	103742	ENSMUSG00000002580
Exon	GSMG0042623	Cmc4 // Mtcp1	unknown	e2	down	2.67	0.0421	EASANA	chrX:75411634-75411785	UCSC	C-x(9)-C motif containing 4 // mature T cell proliferation 1	Mtcp1nb	1.05886e+08	ENSMUSG00000031200,ENSMUSG00000090110
Exon	GSMG0012335	Slc35f4	unknown	e5	down	2.67	0.0105	EASANA	chr14:49306204-49306329	UCSC	solute carrier family 35, member F4	4930550L21Rik	75288	ENSMUSG00000021852
Exon	GSMG0003478	Cep290	unknown	e5	up	2.66	0.0414	EASANA	chr10:100492648-100492791	UCSC	centrosomal protein 290	b2b1454Clo,b2b1752Clo,Kiaa,Nphp6	216274	ENSMUSG00000019971
Exon	GSMG0035747	Arhgap33	unknown	i17	down	2.66	0.00428	EASANA	chr7:30526500-30527140	UCSC	Rho GTPase activating protein 33	NOMA-GAP,Snx26,Tcgap	233071	ENSMUSG00000036882
Exon	GSMG0007440	Hdac5	unknown	i4	down	2.65	0.0387	EASANA	chr11:102218930-102219143	UCSC	histone deacetylase 5	mHDA1	15184	ENSMUSG00000008855
Exon	GSMG0028406	Iqcc	unknown	e2	up	2.65	0.00278	EASANA	chr4:129618491-129618634	UCSC	IQ motif containing C	--	230767	ENSMUSG00000040795
Exon	GSMG0050834	Utp20	unknown	e15	up	2.64	0.0305	EASANA	chr10:88809081-88809186	UCSC	UTP20 small subunit processome component	3830408P06Rik,DRIM,mDRIM	70683	ENSMUSG00000004356
Exon	GSMG0033640	Phc1	unknown	i2	down	2.63	0.0439	EASANA	chr6:122339657-122340195	UCSC	polyhomeotic-like 1 (Drosophila)	Edr1,Mph1,Rae-28,rae28	13619	ENSMUSG00000040669
Exon	GSMG0022537	Phpt1	unknown	i2	down	2.62	0.0149	EASANA	chr2:25573699-25574186	UCSC	phosphohistidine phosphatase 1	1700008C22Rik	75454	ENSMUSG00000036504
Exon	GSMG0050923	Uggt2	unknown	e34	down	2.61	0.00229	EASANA	chr14:119008062-119008146	UCSC	UDP-glucose glycoprotein glucosyltransferase 2	1810064L21Rik,3110001A05Rik,3110027P15Rik,A230065J02Rik,Ugcgl2	66435	ENSMUSG00000042104
Exon	GSMG0000442	Ankzf1	unknown	i5	down	2.58	0.038	EASANA	chr1:75195713-75195800	UCSC	ankyrin repeat and zinc finger domain containing 1	1300008P06Rik,2810025E10Rik,D1Ertd161e	52231	ENSMUSG00000026199
Exon	GSMG0030856	Hfm1	unknown	e28	up	2.57	0.0484	EASANA	chr5:106878590-106878721	UCSC	HFM1, ATP-dependent DNA helicase homolog	A330009G12Rik,LOC381663,Mer3,Sec63d1	330149	ENSMUSG00000043410
Exon	GSMG0028645	Miip	unknown	i7	down	2.56	0.0152	EASANA	chr4:147862949-147863026	UCSC	migration and invasion inhibitory protein	D4Wsu114e	28010	ENSMUSG00000029022
Exon	GSMG0032336	Creld1	unknown	i8	down	2.56	0.0497	EASANA	chr6:113491990-113492123	UCSC	cysteine-rich with EGF-like domains 1	--	171508	ENSMUSG00000030284
Exon	GSMG0007742	Arhgdia	unknown	i1	down	2.53	0.0426	EASANA	chr11:120581248-120581520	UCSC	Rho GDP dissociation inhibitor (GDI) alpha	5330430M07Rik,Rho-GDI,RhoGDIalpha	192662	ENSMUSG00000025132
Exon	GSMG0050901	Urb1	unknown	e24	up	2.5	0.0434	EASANA	chr16:90772579-90772765	UCSC	URB1 ribosome biogenesis 1 homolog (S. cerevisiae)	4921511H13Rik,5730405K23Rik	207932	ENSMUSG00000039929
Exon	GSMG0028911	Klhl7	unknown	i5	down	2.49	0.0333	EASANA	chr5:24136004-24138305	UCSC	kelch-like 7	2700038B03Rik,D5Ertd363e,Klhl6,SBBI26	52323	ENSMUSG00000028986
Exon	GSMG0006101	Ict1	unknown	i3	down	2.49	0.0117	EASANA	chr11:115409540-115410059	UCSC	immature colon carcinoma transcript 1	1110001A02Rik,1110002E03Rik,Ict1	68572	ENSMUSG00000018858
Exon	GSMG0038570	Rpl18a	unknown	i4	down	2.48	0.00566	EASANA	chr8:70895507-70895598	UCSC	ribosomal protein L18A	2510019J09Rik	76808	ENSMUSG00000045128
Exon	GSMG0022613	Sh3glb2	unknown	i6	down	2.48	0.0181	EASANA	chr2:30348617-30349224	UCSC	SH3-domain GRB2-like endophilin B2	--	227700	ENSMUSG00000026860
Exon	GSMG0030924	Asphd2	unknown	i1	down	2.47	0.0285	EASANA	chr5:112394773-112395126	UCSC	aspartate beta-hydroxylase domain containing 2	2900006N09Rik,9230106G13Rik	72898	ENSMUSG00000029348
Exon	GSMG0003478	Cep290	unknown	e6	up	2.45	0.00522	EASANA	chr10:100494901-100494954	UCSC	centrosomal protein 290	b2b1454Clo,b2b1752Clo,Kiaa,Nphp6	216274	ENSMUSG00000019971
Exon	GSMG0013696	Pcbp2	unknown	i12	down	2.45	0.028	EASANA	chr15:102488881-102489751	UCSC	poly(rC) binding protein 2	alphaCP-2,Hnrpx	18521	ENSMUSG00000056851
Exon	GSMG0034761	Me3	unknown	e11	up	2.44	0.0247	EASANA	chr7:89833697-89833806	UCSC	malic enzyme 3, NADP(+)-dependent, mitochondrial	1700020C08Rik,B230207H15Rik	109264	ENSMUSG00000030621
Exon	GSMG0013024	Myo10	unknown	e10	down	2.41	0.00821	EASANA	chr15:25731970-25732099	UCSC	myosin X	D15Ertd600e,myosin-X	17909	ENSMUSG00000022272
Exon	GSMG0014711	Prkdc	unknown	e71	up	2.4	0.028	EASANA	chr16:15808034-15808227	UCSC	protein kinase, DNA activated, catalytic polypeptide	DNA-PK,DNA-PKcs,DNAPDcs,DOXNPH,dxnph,slip,XRCC7	19090	ENSMUSG00000022672
Exon	GSMG0002293	Pappa2	unknown	e6	up	2.39	0.00304	EASANA	chr1:158851095-158851216	UCSC	pappalysin 2	PAPP-A2,Pappe,PLAC3,placenta-specific3,pregnancy-associatedplasmapreproprotein-A2,pregnancy-associatedplasmaprotein-E	23850	ENSMUSG00000073530
Exon	GSMG0024652	Cers2	unknown	i7	down	2.37	0.00611	EASANA	chr3:95321387-95321574	UCSC	ceramide synthase 2	0610013I17Rik,CerS2,Lass2,Trh3	76893	ENSMUSG00000015714
Exon	GSMG0027022	Col9a2	unknown	e3	up	2.36	0.0084	EASANA	chr4:121042294-121042329	UCSC	collagen, type IX, alpha 2	Col9a-2	12840	ENSMUSG00000028626
Exon	GSMG0013302	Maf1	unknown	i6	down	2.36	0.00185	EASANA	chr15:76353260-76353340	UCSC	MAF1 homolog, negative regulator of RNA polymerase III	1110068E11Rik,Maf1	68877	ENSMUSG00000022553
Exon	GSMG0030506	Dhx15	unknown	i10	down	2.36	0.000542	EASANA	chr5:52157577-52160228	UCSC	DEAH (Asp-Glu-Ala-His) box polypeptide 15	DBP1,Ddx15,HRH2,mDEAH9	13204	ENSMUSG00000029169
Exon	GSMG0037758	Tango6	unknown	e6	up	2.33	0.00417	EASANA	chr8:106698956-106699118	UCSC	transport and golgi organization 6	Tango6,Tmco7	272538	ENSMUSG00000041949
Exon	GSMG0019313	Map3k11	unknown	e2	up	2.32	0.0418	EASANA	chr19:5689477-5689512	UCSC	mitogen-activated protein kinase kinase kinase 11	2610017K16Rik,Mlk3	26403	ENSMUSG00000004054
Exon	GSMG0040454	Kank2	unknown	e5	up	2.32	0.0191	EASANA	chr9:21780378-21780468	UCSC	KN motif and ankyrin repeat domains 2	Ankrd25	235041	ENSMUSG00000032194
Exon	GSMG0011510	Naa30	unknown	i1	down	2.32	0.0396	EASANA	chr14:49172378-49172615	UCSC	N(alpha)-acetyltransferase 30, NatC catalytic subunit	4930487N19Rik,5730533P17Rik,Nat12	70646	ENSMUSG00000036282
Exon	GSMG0014366	Mapk12	unknown	e10	up	2.31	0.0252	EASANA	chr15:89132752-89132830	UCSC	mitogen-activated protein kinase 12	Erk6,P38gamma,Prkm12,Sapk3	29857	ENSMUSG00000022610
Exon	GSMG0000608	Farp2	unknown	e10	down	2.31	0.0221	EASANA	chr1:93576370-93576533	UCSC	FERM, RhoGEF and pleckstrin domain protein 2	D030026M03Rik,Fir	227377	ENSMUSG00000034066
Exon	GSMG0050920	Vps13b	unknown	e64	down	2.31	0.0146	EASANA	chr15:35926041-35926290	UCSC	vacuolar protein sorting 13B	1810042B05Rik,2310042E16Rik,C330002D13Rik,Coh1	666173	ENSMUSG00000037646
Exon	GSMG0019987	Ehbp1l1	unknown	e6	up	2.29	0.0479	EASANA	chr19:5721441-5721583	UCSC	EH domain binding protein 1-like 1	G430002G23Rik	114601	ENSMUSG00000024937
Exon	GSMG0050992	Scn1a	unknown	e13	down	2.28	0.0316	EASANA	chr2:66323311-66323443	UCSC	sodium channel, voltage-gated, type I, alpha	Nav1.1	20265	ENSMUSG00000064329
Exon	GSMG0039270	Ncapd3	unknown	e7	up	2.27	0.0448	EASANA	chr9:27045528-27045589	UCSC	non-SMC condensin II complex, subunit D3	2810487N22Rik,4632407J06Rik,B130055D15Rik	78658	ENSMUSG00000035024
Exon	GSMG0050932	Cep192	unknown	e6	down	2.27	0.00687	EASANA	chr18:67810076-67810128	UCSC	centrosomal protein 192	4631422C13Rik,D430014P18Rik	70799	ENSMUSG00000024542
Exon	GSMG0001915	Pask	unknown	e9	up	2.27	0.012	EASANA	chr1:93325363-93325531	UCSC	PAS domain containing serine/threonine kinase	Paskin	269224	ENSMUSG00000026274
Exon	GSMG0002293	Pappa2	unknown	e20	down	2.27	0.0491	EASANA	chr1:158750529-158750600	UCSC	pappalysin 2	PAPP-A2,Pappe,PLAC3,placenta-specific3,pregnancy-associatedplasmapreproprotein-A2,pregnancy-associatedplasmaprotein-E	23850	ENSMUSG00000073530
Exon	GSMG0051097	Brwd3	unknown	e23	down	2.26	0.0369	EASANA	chrX:108769738-108769814	UCSC	bromodomain and WD repeat domain containing 3	Brodl,D030064D06Rik,LOC236955	382236	ENSMUSG00000063663
Exon	GSMG0021770	Slc20a1	unknown	i6	down	2.26	0.0302	EASANA	chr2:129205107-129206366	UCSC	solute carrier family 20, member 1	Glvr-1,Glvr1,PiT-1	20515	ENSMUSG00000027397
Exon	GSMG0020546	Ccdc186	unknown	i15	down	2.24	0.000649	EASANA	chr19:56791046-56791939	UCSC	coiled-coil domain containing 186	1810028B20Rik,A630007B06Rik,Otg1	213993	ENSMUSG00000035173
Exon	GSMG0052680	Rims1	unknown	e16	down	2.23	0.0373	EASANA	chr1:22432771-22432842	UCSC	regulating synaptic membrane exocytosis 1	C030033M19Rik,RIM1,RIM1a,RIM1alpha	116837	ENSMUSG00000041670
Exon	GSMG0020315	Lipo3	unknown	e9	up	2.23	0.0117	EASANA	chr19:33559511-33559654	UCSC	lipase, member O3	Lipo1	381236	ENSMUSG00000024766
Exon	GSMG0005533	Inpp5k	unknown	i9	down	2.23	0.0473	EASANA	chr11:75646924-75647192	UCSC	inositol polyphosphate 5-phosphatase K	C62,PI-5-phosphataserelated,Pps,putativePI-5-phosphatase	19062	ENSMUSG00000006127
Exon	GSMG0013527	Shank3	unknown	i1	up	2.22	0.00456	EASANA	chr15:89499920-89500214	UCSC	SH3/ankyrin domain gene 3	ProSAP2	58234	ENSMUSG00000022623
Exon	GSMG0001021	Rxrg	unknown	e9	up	2.22	0.0474	EASANA	chr1:167634435-167634526	UCSC	retinoid X receptor gamma	Nr2b3	20183	ENSMUSG00000015843
Exon	GSMG0038265	Wrn	unknown	e24	down	2.21	0.0148	EASANA	chr8:33284617-33284709	UCSC	Werner syndrome homolog (human)	--	22427	ENSMUSG00000031583
Exon	GSMG0023501	Bub1	unknown	e3	up	2.2	0.0231	EASANA	chr2:127829437-127829575	UCSC	BUB1, mitotic checkpoint serine/threonine kinase	Bub1a,D2Xrf87	12235	ENSMUSG00000027379
Exon	GSMG0019167	Haus1	unknown	e5	down	2.2	0.0272	EASANA	chr18:77768343-77768496	UCSC	HAUS augmin-like complex, subunit 1	Ccdc5,HEI-C,spindleassociated	225745	ENSMUSG00000041840
Exon	GSMG0014073	Zfat	unknown	e9	up	2.18	0.00419	EASANA	chr15:68168714-68168863	UCSC	zinc finger and AT hook domain containing	LOC380993,Zfat1,Zfp406	380993	ENSMUSG00000022335
Exon	GSMG0039624	Pkm	unknown	i10	down	2.18	0.00051	EASANA	chr9:59675735-59678043	UCSC	pyruvate kinase, muscle	Pk-2,Pk-3,Pk3,Pkm2	18746	ENSMUSG00000032294
Exon	GSMG0003478	Cep290	unknown	e36	up	2.17	0.0429	EASANA	chr10:100543242-100543441	UCSC	centrosomal protein 290	b2b1454Clo,b2b1752Clo,Kiaa,Nphp6	216274	ENSMUSG00000019971
Exon	GSMG0014711	Prkdc	unknown	e74	up	2.17	0.0109	EASANA	chr16:15815892-15816103	UCSC	protein kinase, DNA activated, catalytic polypeptide	DNA-PK,DNA-PKcs,DNAPDcs,DOXNPH,dxnph,slip,XRCC7	19090	ENSMUSG00000022672
Exon	GSMG0037429	Jak3 // Insl3	unknown	e14	down	2.16	0.0029	EASANA	chr8:71683332-71683459	UCSC	Janus kinase 3 // insulin-like 3	LeyI-L,Rlf,Rlnl	16336.2	ENSMUSG00000031805,ENSMUSG00000079019
Exon	GSMG0000576	Scly	unknown	e11	up	2.16	0.00818	EASANA	chr1:91317064-91317147	UCSC	selenocysteine lyase	A930015N15Rik,SCL,Scly1,Scly2,Selenocysteinereductase	50880	ENSMUSG00000026307
Exon	GSMG0000651	Zcchc2	unknown	e12	down	2.16	0.0195	EASANA	chr1:106027403-106027531	UCSC	zinc finger, CCHC domain containing 2	9930114B20Rik	227449	ENSMUSG00000038866
Exon	GSMG0008621	Ncapg2	unknown	e21	down	2.15	0.0135	EASANA	chr12:116439759-116439875	UCSC	non-SMC condensin II complex, subunit G2	5830426I05Rik,Luzp5,mCAP-G2,Mtb	76044	ENSMUSG00000042029
Exon	GSMG0020155	Vps13a	unknown	e23	up	2.15	0.00122	EASANA	chr19:16720328-16720466	UCSC	vacuolar protein sorting 13A	4930516E05Rik,4930543C13Rik,D330038K10Rik	271564	ENSMUSG00000046230
Exon	GSMG0005281	Rai1	unknown	i4	down	2.15	0.00508	EASANA	chr11:60194033-60197788	UCSC	retinoic acid induced 1	Gt1	19377	ENSMUSG00000062115
Exon	GSMG0016115	Brwd1	unknown	e11	down	2.15	0.0208	EASANA	chr16:96058682-96058782	UCSC	bromodomain and WD repeat domain containing 1	5330419I02Rik,D530019K20Rik,G1-403-16,repro5,Wdr9	93871	ENSMUSG00000022914
Exon	GSMG0033191	Tmsb10	unknown	i2	down	2.14	0.004	EASANA	chr6:72958232-72958335	UCSC	thymosin, beta 10	Ptmb10,Tb10	19240	ENSMUSG00000079523
Exon	GSMG0038947	Adamts18	unknown	e21	up	2.14	0.0261	EASANA	chr8:113706911-113707093	UCSC	a disintegrin-like and metallopeptidase (reprolysin type) with thrombospondin type 1 motif, 18	E130314N14Rik	208936	ENSMUSG00000053399
Exon	GSMG0030763	Paqr3	unknown	i7	down	2.14	0.041	EASANA	chr5:97082608-97086982	UCSC	progestin and adipoQ receptor family member III	6330415A20Rik,RKTG	231474	ENSMUSG00000055725
Exon	GSMG0039245	Bmper	unknown	e3	down	2.14	0.00559	EASANA	chr9:23254372-23254471	UCSC	BMP-binding endothelial regulator	3110056H04Rik,Crim3,crossveinless-2,CV-2,Cv2	73230	ENSMUSG00000031963
Exon	GSMG0050920	Vps13b	unknown	e57	down	2.14	0.0404	EASANA	chr15:35887183-35887382	UCSC	vacuolar protein sorting 13B	1810042B05Rik,2310042E16Rik,C330002D13Rik,Coh1	666173	ENSMUSG00000037646
Exon	GSMG0043485	Thsd7a	unknown	e28	down	2.13	0.0348	EASANA	chr6:12318113-12318200	UCSC	thrombospondin, type I, domain containing 7A	LOC330267	330267	ENSMUSG00000032625
Exon	GSMG0031057	Anapc5	unknown	i8	down	2.13	0.0223	EASANA	chr5:122802219-122802821	UCSC	anaphase-promoting complex subunit 5	2510006G12Rik	59008	ENSMUSG00000029472
Exon	GSMG0037044	Arhgef10	unknown	e26	down	2.12	0.0141	EASANA	chr8:14983770-14983912	UCSC	Rho guanine nucleotide exchange factor (GEF) 10	6430549H08Rik	234094	ENSMUSG00000071176
Exon	GSMG0006010	Mrc2	unknown	e10	up	2.12	0.00401	EASANA	chr11:105333624-105333731	UCSC	mannose receptor, C type 2	Endo180,novellectin,uPARAP	17534	ENSMUSG00000020695
Exon	GSMG0016115	Brwd1	unknown	e12	down	2.12	0.0119	EASANA	chr16:96057462-96057502	UCSC	bromodomain and WD repeat domain containing 1	5330419I02Rik,D530019K20Rik,G1-403-16,repro5,Wdr9	93871	ENSMUSG00000022914
Exon	GSMG0035613	Zfp109	unknown	e3	up	2.11	0.0429	EASANA	chr7:24234350-24234476	UCSC	zinc finger protein 109	--	56869	ENSMUSG00000074283
Exon	GSMG0013539	Cntn1	unknown	e4	up	2.1	0.00834	EASANA	chr15:92128128-92128335	UCSC	contactin 1	CNTN,F3cam,usl	12805	ENSMUSG00000055022
Exon	GSMG0011033	Ocln	unknown	e9	up	2.1	0.00957	EASANA	chr13:100502935-100502976	UCSC	occludin	Ocl	18260	ENSMUSG00000021638
Exon	GSMG0010943	Msh3	unknown	e18	down	2.09	0.0316	EASANA	chr13:92274729-92274916	UCSC	mutS homolog 3	D13Em1,Rep-3,Rep3	17686	ENSMUSG00000014850
Exon	GSMG0000443	Stk16	unknown	i3	up	2.09	0.00587	EASANA	chr1:75212145-75212599	UCSC	serine/threonine kinase 16	EDPK,Embryo-DerivedProteinKinase,Krct,PKL12	20872	ENSMUSG00000026201
Exon	GSMG0014084	Col22a1	unknown	e2	up	2.08	0.0439	EASANA	chr15:72009382-72009533	UCSC	collagen, type XXII, alpha 1	2310067L16Rik,C80743	69700	ENSMUSG00000079022
Exon	GSMG0038265	Wrn	unknown	e34	down	2.08	0.00354	EASANA	chr8:33248921-33249083	UCSC	Werner syndrome homolog (human)	--	22427	ENSMUSG00000031583
Exon	GSMG0018722	Ankrd29	unknown	e5	down	2.08	0.0313	EASANA	chr18:12279689-12279787	UCSC	ankyrin repeat domain 29	G630054C21Rik	225187	ENSMUSG00000057766
Exon	GSMG0024965	Cenpe	unknown	e35	down	2.08	0.0139	EASANA	chr3:135249656-135249814	UCSC	centromere protein E	312kDa,CENP-E,Kif10,N-7kinesin	229841	ENSMUSG00000045328
Exon	GSMG0000848	Dennd1b	unknown	e8	up	2.08	0.00709	EASANA	chr1:139054541-139054621	UCSC	DENN/MADD domain containing 1B	4632404N19Rik,4930467M19Rik,6820401H01Rik,F730008N07Rik	329260	ENSMUSG00000056268
Exon	GSMG0007464	Kif18b	unknown	e6	up	2.07	0.00607	EASANA	chr11:102914538-102914735	UCSC	kinesin family member 18B	3000004C01Rik,N-8kinesin	70218	ENSMUSG00000051378
Exon	GSMG0009963	2210408I21Rik	unknown	e10	down	2.07	0.0227	EASANA	chr13:77263532-77263682	UCSC	RIKEN cDNA 2210408I21 gene	--	72371	ENSMUSG00000071252
Exon	GSMG0020887	Lrrc8a // Phyhd1	unknown	e17	down	2.07	0.0494	EASANA	chr2:30280171-30280287	UCSC	leucine rich repeat containing 8A // phytanoyl-CoA dioxygenase domain containing 1	Lrrc8	227696	ENSMUSG00000007476,ENSMUSG00000079484
Exon	GSMG0004809	Eif4enif1	unknown	i1	down	2.06	0.0468	EASANA	chr11:3202798-3202991	UCSC	eukaryotic translation initiation factor 4E nuclear import factor 1	2610509L04Rik,A930019J01Rik,Clast4,D11Ertd166e	74203	ENSMUSG00000020454
Exon	GSMG0005881	Erbb2	unknown	e16	up	2.06	0.0329	EASANA	chr11:98431717-98431764	UCSC	erb-b2 receptor tyrosine kinase 2	c-erbB2,c-neu,ErbB-2,HER-2,HER2,l11Jus8,Neu,Neuoncogene	13866	ENSMUSG00000062312
Exon	GSMG0031932	Ccdc129	unknown	e10	up	2.06	0.0161	EASANA	chr6:55901439-55901496	UCSC	coiled-coil domain containing 129	D530004J12Rik	232016	ENSMUSG00000037973
Exon	GSMG0051011	Cntln	unknown	e26	up	2.06	0.0125	EASANA	chr4:85100714-85100899	UCSC	centlein, centrosomal protein	B430108F07Rik,D530005L17Rik	338349	ENSMUSG00000038070
Exon	GSMG0016575	Ddah2	unknown	i4	down	2.06	0.0346	EASANA	chr17:35060907-35061004	UCSC	dimethylarginine dimethylaminohydrolase 2	Clone7u,Ddah,G6a,NG30	51793	ENSMUSG00000007039
Exon	GSMG0050831	Aim2	unknown	e3	down	2.05	0.0357	EASANA	chr1:173452828-173452948	UCSC	absent in melanoma 2	Ifi210,LOC383619	383619	ENSMUSG00000037860
Exon	GSMG0036562	Rps13	unknown	i2	up	2.05	0.00753	EASANA	chr7:116333774-116333898	UCSC	ribosomal protein S13	2700063M04Rik	68052	ENSMUSG00000090862
Exon	GSMG0027443	Nphp4	unknown	e29	up	2.04	0.0294	EASANA	chr4:152559328-152559484	UCSC	nephronophthisis 4 (juvenile) homolog (human)	4930564O18Rik,nmf192	260305	ENSMUSG00000039577
Exon	GSMG0050923	Uggt2	unknown	e8	up	2.04	0.0339	EASANA	chr14:119081704-119081804	UCSC	UDP-glucose glycoprotein glucosyltransferase 2	1810064L21Rik,3110001A05Rik,3110027P15Rik,A230065J02Rik,Ugcgl2	66435	ENSMUSG00000042104
Exon	GSMG0025929	Sars	unknown	i10	down	2.04	0.0346	EASANA	chr3:108427389-108427859	UCSC	seryl-aminoacyl-tRNA synthetase	Strs	20226	ENSMUSG00000068739
Exon	GSMG0002248	Cacna1e	unknown	e27	up	2.03	0.0341	EASANA	chr1:154466945-154467004	UCSC	calcium channel, voltage-dependent, R type, alpha 1E subunit	alpha1E,Cav2.3,Cchra1	12290	ENSMUSG00000004110
Exon	GSMG0026766	Inadl	unknown	e29	down	2.03	0.00815	EASANA	chr4:98523391-98523501	UCSC	InaD-like (Drosophila)	Cipp,Inadl	12695	ENSMUSG00000061859
Exon	GSMG0027811	Abca1	unknown	e20	up	2.02	0.0475	EASANA	chr4:53076890-53077021	UCSC	ATP-binding cassette, sub-family A (ABC1), member 1	ABC1	11303	ENSMUSG00000015243
Exon	GSMG0017361	U2af1	unknown	i4	down	2.02	0.011	EASANA	chr17:31648894-31651644	UCSC	U2 small nuclear ribonucleoprotein auxiliary factor (U2AF) 1	2010107D16Rik,35kDa	108121	ENSMUSG00000061613
Exon	GSMG0043025	Frmpd4	unknown	e10	up	2.02	0.00607	EASANA	chrX:167522089-167522134	UCSC	FERM and PDZ domain containing 4	LOC237234,Pdzd10,Pdzk10,PKAP1,Preso,Preso1	333605	ENSMUSG00000049176
Exon	GSMG0018350	Kcnn2	unknown	e3	down	2.02	0.00447	EASANA	chr18:45558290-45558488	UCSC	potassium intermediate/small conductance calcium-activated channel, subfamily N, member 2	bc,fri,SK2,smallconductancecalcium-activatedpotassiumchannel2	140492	ENSMUSG00000054477
Exon	GSMG0015799	Bbx	unknown	e12	up	2.02	0.0316	EASANA	chr16:50262415-50262482	UCSC	bobby sox homolog (Drosophila)	5530401J07Rik,5730403O13Rik	70508	ENSMUSG00000022641
Exon	GSMG0010704	Dbn1	unknown	i7	down	2.01	0.0444	EASANA	chr13:55481690-55481911	UCSC	drebrin 1	drebrinA,drebrinE2	56320	ENSMUSG00000034675
Exon	GSMG0020365	Pdlim1	unknown	e5	down	2	0.0213	EASANA	chr19:40230506-40230657	UCSC	PDZ and LIM domain 1 (elfin)	CLP36,mClim1	54132	ENSMUSG00000055044
Exon	GSMG0024647	Sema6c	unknown	i2	down	2	0.0477	EASANA	chr3:95162664-95163431	UCSC	sema domain, transmembrane domain (TM), and cytoplasmic domain, (semaphorin) 6C	SemaY	20360	ENSMUSG00000038777
Exon	GSMG0011605	Rec8	unknown	e19	up	2	0.0204	EASANA	chr14:55625073-55625179	UCSC	REC8 meiotic recombination protein	mrec,Rec8L1	56739	ENSMUSG00000002324
