# Supplementary material for: Differential expression of paralog RNA binding proteins establishes a dynamic splicing program required for normal cerebral cortex development
Source: Nucleic Acids Res. 2024 Feb 7;52(8):4167–84. doi: 10.1093/nar/gkae071 (PMC11077083; doi:10.1093/nar/gkae071)
Supplement: gkae071_Supplemental_Files [file gkae071_supplemental_files.zip › Supplementary Table S3.xlsx]

## Sheet: single ko regulated genes
List of Sam68 and SLM2 splicing regulated genes identified in multiple studies
Sam68ko regulated genes					Slm2ko regulated genes			Sam68:Slm2 dko regulated genes
La Rosa et al., eLife 2016	Witte et al., Eur. J. Neuroscience 2019	Farini et al., Cell Reports 2020			Ehrmann et al., Cell Reports 2016 and Traunmuller et al., Science 2016 (n=8)			Prrt1
Khdrbs1	Ube3a	Chd5			Nrxn1			Gls
Itgb1	Epha6	Vav2			Nrxn2			Ecm1
Gm11974	Trpm3	Cntnap1			Nrxn3			Fzd6
Tmem234	Arhgap12	Glra2			Stxbp5l			Clasrp
Tmem163	Hdac1	Rev3l			LysoPLD/ATX			Cluap1
Cntnap2	Gria2	Chac2			Dgkb			Tmem55b
Klhdc4	Ipo9	Ncoa1			Kif21a			Fastkd3
Mag	Brcc3	Pxdn			Cask			Ehbp1l1
Aldh1a3	Hnrnpr	Rgnef						Setd4
Sphk1	Kif21a	C1qtnf6						Hadhb
Six3os1	Dlgap1	Alcam						Ablim2
Cpne7	Cacnb3	Clcn2						E430018J23Rik
Nfe2l3	Snapc3	Prepl						Ppfia1
Fanca	Zfp638	Dtna						Mrpl20
Arv1	Stmn1	Bag6						Maneal
Sec23ip	Ehmt2	Kcnk4						Hdac9
Ngdn	Srsf10	Gyk						Kcnq4
Asap2	Txndc16	Pycr1						Epb41l3
Tapt1	Arhgef9	Tmem80						Brpf3
S100a16	Rian	Mybl1						Synm
Calr3	Tfrc	1110028C15Rik						Dgka
Vegfa	Fgfr1op2	Kifap3						Phactr2
Macrod2	Cap1	Tctex1d1						Dock3
Dfna5	Usp15	Btf3l4						Tln2
Hivep2	Sgce	Hmgcl						Col4a5
Chn2	Rbm7	Adc						Fam91a1
Mrpl33	Phldb1	Slc30a9						Iqcc
Gramd1b	Slmap	Cdkl2						Mllt4
Dnajc19	Lrrtm1	Pxn						Alyref
Lsamp	Btrc	1110008J03Rik						Colgalt1
Cdt1	Stxbp5l	Chrdl2						Ripk1
Ctu2	Lrrc7	Tgfb1i1						Kcnip4
Rapgef5	Wdtc1	Dkkl1						Cntrl
Ankrd11	Sorbs2	Slit2						Ncor2
Tmtc2	Hmgcl	Rasgrf1						Ednra
Fxyd5	Snrpn	Polq						Arhgef28
4833420G17Rik	Hsp90b1	Fbxo16						Ppfia2
Ppwd1	Iqcb1	Mbd5						Cep170b
Nos1ap	Kdm4a	Ranbp10						Lrrc8d
Cenpp	Hira	C330006K01Rik						Ipw //Snurf // Snrpn
Slc4a10	Ank3	Slc25a24						E2f1
Ghr	Homer1	Osbpl10						Plxna1
Fry	Sorbs1	4933432B09Rik						Rassf1
2210418O10Rik	Szt2	Usp14						Trerf1
Kcnt1	Tatdn1	Fam110b						Ckap4
Recql5	Celf3	Ppfia2						Psd3
Zfpm1	Ptgds	Phactr1						Ttbk1
Slc22a17	Ptprz1	Unc80						Ncoa6
Gpr137b-ps	Atp13a2	Zfp53						Nhlh2
Med8	Gphn	Camk2b						Ccdc80
Haus4	Dhdds	Ctnna2						Ung
Taf9	Lypla2	Dzip3						Jade3
Naa30	Tmem234	Syngap1						Kbtbd8
Pls1	Nudc	Zfp120						Mtch1
Iqck		Uty						Gpm6a
Vit		Epc2						Itgb5
Plk1		Fndc1						Ocln
Svep1		Gm1060						Traf2
Dnahc7b		Arfgef2						Topbp1
Magi1		2010000I03Rik						Ccdc84
Pgcp		Mndal						Cdc42ep5
Epb4.9		Kat2b						Ilk
Pnpla8		Pdzd4						Pkn1
Cobll1		Ranbp3						Lrp3
Hmgcs1		Sgce						Klhl22
Rab30		Neurl1a						Zcchc18
Tmed5		Chrd						Spen
Kirrel3		Ubxn11						Pced1a
Msi2		Elmo2						Pisd
Acta2		H13						Klhl5
Gsta2		Ahi1						Spidr
Ndrg4		Nav3						Map3k3
Shisa3		Myo19						Zmynd19
C4a		Atxn7l1						Cables2
Pde8b		Ttc15						Slc44a1
Fbrsl1		Strn3						Palld
Rbpms		4930447C04Rik						C1galt1
Phyhip		Dlg1						Ak4
Mctp1		Stxbp5l						Rpap2
Nfatc3		Nrxn1						Adamts7
Rbm34		Pot1b						Entpd5
Mndal		Epb4.1l4a						Sall2
Anks1b		C330018D20Rik						S100a16
Col16a1		Syt7						Dut
Setx		Tsr2						Ccdc174
Myh14		Zfp711						Cdh8
Wdr59		Gusb						Mettl17
Dctn5		March8						Ttc3
D930030D11Rik		Fam135a						Cit
		Fibcd1						Khdrbs3
		Pkp4						Setd5
		Crtc2						Acox3
		Tars2						Ddx17
		Lrrc7						Plcd1
		Mpdz						Dnajc19
		Ptp4a2						Plch2
		Hdac1						Nme7
		Stmn1						Etl4
		Phf14						Mtif2
		Cdk8						Arpp21
		Zkscan1						Adcyap1
		Adamts9						Rbm5
		Dmpk						Cul4b // C1galt1c1
		Fam53b						Ptar1
		Sorbs2						Grin1
		Cox4nb						Uvssa
		Mlh1						Rab3c
		Gpbp1						Pde1c
		Fam151b						Bst2
		Wnk4						Cdc14a
		BC067068						Slc22a15
		Ss18						Slc20a1
		Atp11b						Dcaf17
		Zdhhc18						Mat2a
		Wnk2						Hdac1
		2700029M09Rik						Zkscan2
		Btbd10						Atad2
		Trpm4						Zfp711
		Dgki						Dtl
		Akna						Cr1l
		Prrc2b						Dtna
		5330417C22Rik						Tmem234
		Bptf						Nrxn1
		Pitpnm3						Ddx39
		Ppip5k2						Lmo3
		Nol4						Kansl1l
		Dcaf17						Ube2d3
		Shc1						Scaf8
		Hfm1						Neto2
		Cage1						Kcnip1
		Syt16						Ddhd2
		6330416G13Rik						Lrrn3
		Adamts6						Ttc26
		A930001N09Rik						Slc7a4
		Aff4						Nrxn2
		A830093I24Rik						Map3k14
		A730017C20Rik						Sorbs1
		Tmem120b						Tceal3
		Atp5s						l7Rn6
		Mtap6						Gprasp1 // Armcx5
		Usp34						Rnf13
		D19Ertd737e						Arhgap12
		Tmem219						Pcnx2
		Lin28b						Nudt13
		Clasp1						Wdr33
		Amn1						Kif21a
		C230004F18Rik						5530601H04Rik
		Ccdc61						Arhgap11a
		Zc3h3						Hfm1
		5830417I10Rik						Tbc1d24
		Lemd1						Pcnp
		6720401G13Rik						Sgce
		D430036J16Rik						Adgra2
		5530601H04Rik						Lrrc7
		E130307A14Rik						Wnk1
		A230056P14Rik						Adgrl3
		Rbm25						Ccnc
		Ncor1						Pnpla6
		Ptprk						Usp34
		Mfap3						Gpbp1
		Sypl						Ywhaz
		Ggps1						Syndig1l
		Zdhhc20						Gtpbp3
		Csmd3						Cask
		Kif21a						Prom1
		Chodl						Lmo7
		Slc16a3						Anapc10
		Ptma						Zfp638
		Mettl13						Zranb1
		Ttc17						Rer1
		Ptprd						Dnm2
		Zfml						Camk2d
		Thumpd3						Pja1
		Dock6						Gba2
		Gjc1						Myl6
		Rims2						Cops6
		Atp6v0a2						1600020E01Rik
		Josd2						Ube2d2a
		Kif16b						Ggt7
		Erc2						Chmp7
		Ttc3						Clk3
		Trim46						Mok
		Fam109a						Rccd1
		Ankrd45						Sh3glb2
		Dhrsx						Nr2f6
		Zfp467						LOC105246056 // Gm9828
		March2						Ap5z1
		Sidt1						Camk1
		Taf1						Oaz1 // Oaz1-ps
		Ryr3						Rsrp1
		Cnnm3						1110038B12Rik
		Tbata						Tardbp
		Tnip1						Ifnar1
		Sntg2						6330418K02Rik
		Zmym2						Pxk
		Vegfb						Ccdc28b
		Grin1						Khdrbs1
		Snap91						Csnk1e
		Cuedc2						Gpr137c
		Nos1ap						Zbtb8os
		Tctn1						Tmem259
		Lgi2						Gm12191 // Rpl30
		Rcan3						Atp2b4
		Rnf14						Dcaf15
		Ecsit						Bcl2l1
		BC023829						Ring1
		Gpx4						Apopt1
		Shprh						Hgh1
		Pknox1						Tnrc6c
		Mtch1						Btbd2
		Pola2						Bag5
		Rps6ka4						Diaph3
		Fam92a						Mdn1
		Ak4						Ankrd24
		Fabp3						Kcnn2
		2510006D16Rik						Idh2
		Acox3						Kcnh7
		Paics						Psma3
		Golga3						Vmn2r29
		Aimp2						Azi2
		Zcchc18						Cep290
		Dhx57						Cenpe
		4932438A13Rik						Fuk
		Ubn2						Celsr2
		Mfsd6						Creb5
		Taf13						Safb
		2310030N02Rik						Hdx
		Vps24						Dlgap4
		1600012F09Rik						Tanc1
		1700003E16Rik						Pdzd2
		2310035C23Rik						Mien1
		2410006H16Rik						Cmc4 // Mtcp1
		Abhd14a						Slc35f4
		Accn4						Arhgap33
		Acin1						Hdac5
		Adcy6						Utp20
		Aldh1b1						Phc1
		Ankrd10						Phpt1
		Ap2m1						Uggt2
		Arhgef9						Ankzf1
		Atxn2						Miip
		Avil						Creld1
		Bsn						Arhgdia
		Caprin2						Urb1
		Ccdc21						Klhl7
		Cdh8						Ict1
		Celsr3						Rpl18a
		Chuk						Asphd2
		Clasrp						Pcbp2
		Copg2						Me3
		Cpsf6						Myo10
		Csrp2						Prkdc
		Dach2						Pappa2
		Dcaf11						Cers2
		Dennd4c						Col9a2
		Dhdds						Maf1
		Dnajc24						Dhx15
		Dnajc4						Tango6
		Dock10						Map3k11
		Dock11						Kank2
		Dzip1l						Naa30
		Eif2s3y						Mapk12
		Eno2						Farp2
		Evi5l						Vps13b
		Fam184a						Scn1a
		Fam36a						Ncapd3
		Fcho2						Cep192
		Foxp4						Pask
		Gmip						Brwd3
		Gmppb						Ccdc186
		Gria2						Rims1
		Gria3						Lipo3
		Hbp1						Inpp5k
		Hps3						Shank3
		Kcnc3						Rxrg
		Kcnh6						Wrn
		Khdrbs1						Bub1
		Klhl17						Haus1
		Lct						Zfat
		Lpcat4						Pkm
		Ltbp4						Jak3 // Insl3
		March7						Scly
		Mff						Zcchc2
		Morn1						Ncapg2
		Mtf1						Vps13a
		Mycbp2						Rai1
		Necap2						Brwd1
		Neil3						Tmsb10
		Nol8						Adamts18
		Nrxn2						Paqr3
		Pdcd4						Bmper
		Pde3b						Thsd7a
		Pef1						Anapc5
		Pfkfb4						Arhgef10
		Picalm						Mrc2
		Ppp1r12a						Zfp109
		Prmt3						Cntn1
		Prpf40b						Msh3
		Psd						Stk16
		Ptprz1						Col22a1
		Ralgapa1						Ankrd29
		Rangap1						Dennd1b
		Rbm10						Kif18b
		Rims1						2210408I21Rik
		Rnf123						Lrrc8a // Phyhd1
		Shisa7						Eif4enif1
		Sirt7						Erbb2
		Slc12a4						Ccdc129
		Slc27a3						Cntln
		Sp2						Ddah2
		Spcs3						Aim2
		Speg						Rps13
		St7						Nphp4
		Stau2						Sars
		Stk16						Cacna1e
		Stx3						Inadl
		Syt3						Abca1
		Tatdn1						U2af1
		Tcea2						Frmpd4
		Tfb1m						Bbx
		Tmem141						Dbn1
		Tmem39b						Pdlim1
		Trim17						Sema6c
		Trit1						Rec8
		Tspan4						Nrxn3
		Tspan9						Stxbp5l
		Uchl5						Dgkb
		Vcan
		Wdr85
		Wwox
		Ydjc
		Yrdc
		Zc3h13
		Zfp335
		Zkscan2
		Mtap2
		Mllt4
		Dlg3
		Sdf2
		Brd8
		Nfat5
		Ada
		Sema6a
		Cep57l1
		Actr6
		Coq6
		Zfp369
		Hr
		Ndufa6
		Tcerg1
		Ribc1
		Huwe1
		Usp16
		Sgk3
		Bcs1l
		Slc4a10
		Col11a1
		Nfkb1
		Stx2
		Atr
		Slc10a3
		Pkd1
		Idua
		Prpf39
		Rif1
		Rapgef6
		Lrrc56
		Ccdc64
		Eml6
		C79407
		Prkcb
		Fgfr3
		Epha6
		Ell
		AC111135.1
		Snrpn
		Srr
		Spa17
		Cpeb4
		Nudt13
		Pdzd2
		Bin1
		Raph1
		Optn
		Pacsin3
		Adal
		Odf2l
		Rars2
		Csmd2
		Ablim2
		Cyfip1
		Prkrir
		Rnf141
		Mettl10
		Zmym3
		Calml4
		Neil1
		Arpp21
		Usp37
		Clasp2
		Gtpbp6
		Sec22a
		Zfr2
		Foxn2
		Fignl1
		Fam179b
		Prkx
		Alg12
		Ddx26b
		P2ry12
		Megf11
		Ppp6r2
		Kif15
		Lrrc20
		Lphn3
		Atp8a1
		Ddhd1
		Cdk19
		Gtpbp5
		Alkbh3
		Dicer1
		Dmtf1
		Glb1
		Zfp454
		Rlf
		Siglech
		1200016B10Rik
		Zfp943
		Tprkb
		Emcn
		Klhl18
		Fam73a
		Stk30
		Rpl11
		Tsga10
		Rai1
		Ank3
		Rpl23
		Wdr90
		8030453O22Rik
		BB218582
		AC152063.3
		Itgb2
		Braf
		Crip2
		Galns
		Odz1
		Dnahc11
		Syne1
		Dpf3
		Apod
		Mina
		Ifnar2
		Mbd1
		Ube3a
		Mtap1a
		Plekhm2
		Mthfr
		Tpk1
		2400001E08Rik
		Stk33
		Ccdc85a
		Dak
		Zscan12
		Asxl2
		Fanci
		Nhsl1
		Thrap3
		Zfp644
		Spdya
		Atad2b
		Nebl
		Gon4l
		Zfp329
		Zfp827
		Gm88
		Mpv17
		Nbea
		Gtpbp3
		Rdh5
		Rps6ka6
		Mapk8ip1
		A3galt2
		Dnajc13
		Zfp418
		Trerf1
		Rplp0
		Nnat
		Dtnb
		Mid2
		Ict1
		Cdkl3
		Unk
		Skor1
		Kank2
		Amotl2
		Afap1l1
		Snapc4
		Sema6c
		Tasp1
		Tmem29
		2810422O20Rik
		Clip1
		Tmem106c
		0610030E20Rik
		1700088E04Rik
		2310022A10Rik
		2610020H08Rik
		2810001G20Rik
		5830418K08Rik
		6720463M24Rik
		Abcd4
		Ankrd42
		Apaf1
		Arhgap12
		Arhgef33
		Ash2l
		Ate1
		Atg16l1
		B230312A22Rik
		BC003331
		Bace1
		Bicd1
		Bub1
		C87436
		Ccar1
		Ccdc74a
		Cdadc1
		Cdc7
		Cecr5
		Celf1
		Coch
		Col16a1
		Cr1l
		Crat
		Cstf3
		D10Bwg1379e
		D14Abb1e
		Dazap1
		Decr1
		E130303B06Rik
		Ece2
		Eif2ak4
		Elp4
		Eps8l1
		Eri2
		Etv4
		Fam113a
		Fam13a
		Fam71e1
		Fbxl5
		Fchsd1
		Fchsd2
		Fhod3
		Fmnl2
		Gm514
		Gpcpd1
		Gss
		Hsd3b7
		Igf2bp3
		Ilvbl
		Inca1
		Ints2
		Iqcb1
		Itga4
		Jak2
		Jhdm1d
		Kat5
		Lass6
		Layn
		Lcmt1
		Lin7b
		Lrp1b
		Lrrc45
		Map2k2
		Mdfic
		Meis3
		Mest
		Mical2
		Mmp16
		Mro
		Mrpl24
		Mrps22
		Mta1
		Mysm1
		Ncam2
		Nos3
		Nrcam
		Obsl1
		Ogt
		Orc3
		Pdlim7
		Pdzd7
		Peci
		Pex1
		Phf20l1
		Plec
		Plekha6
		Pnpla6
		Polb
		Polr2i
		Prim1
		Prpf38b
		Prpsap1
		Rbmx
		Rfx7
		Rhbdd3
		Rmi1
		Rnf32
		Sdccag3
		Setx
		Shd
		Slc12a2
		Slc13a1
		Slc22a21
		Sptlc1
		Sptlc2
		Stxbp2
		Syngr1
		Tbc1d23
		Tbc1d8
		Tbce
		Tcf20
		Tcf3
		Tead1
		Tgds
		Tnfsf13
		Tubgcp5
		Wdr81
		Zfp595
		Zfp639
		Zswim7
		rp9
		Cadps2
		Hcfc1r1

## Sheet: Overlap
List of Sam68 and SLM2 splicing regulated genes identified in multiple studies
Group name	total	Gene name
SLM2 targets/ Sam68 targets/ Sam68:SLM2 targets	4	Stxbp5l
		Nrxn2
		Kif21a
		Nrxn1
Sam68 targets/ Sam68:SLM2 targets	44	Cdh8
		Gpbp1
		Zcchc18
		Dcaf17
		Nudt13
		Ict1
		Bub1
		Mtch1
		Stk16
		Kank2
		Gtpbp3
		Hdac1
		Grin1
		Cr1l
		Pdzd2
		Zfp711
		5530601H04Rik
		Mllt4
		Ablim2
		S100a16
		Ak4
		Ppfia2
		Rai1
		Tmem234
		Trerf1
		Hfm1
		Rims1
		Sgce
		Zfp638
		Dtna
		Acox3
		Arhgap12
		Usp34
		Lrrc7
		Dnajc19
		Naa30
		Khdrbs1
		Clasrp
		Sorbs1
		Sema6c
		Ttc3
		Pnpla6
		Zkscan2
		Arpp21
SLM2 targets/ Sam68:SLM2 targets	3	Nrxn3
		Dgkb
		Cask
Sam68 targets	704	AC111135.1
		Fam109a
		Wdr81
		Mettl13
		Siglech
		Stk33
		Gphn
		Pycr1
		Tatdn1
		Sptlc2
		Mrps22
		Zfp639
		Spdya
		Rif1
		1110008J03Rik
		Rbm10
		Snap91
		Nav3
		Celf1
		Dgki
		Abcd4
		Wnk4
		Atad2b
		Adamts9
		Acin1
		Rapgef5
		Mpv17
		Cep57l1
		6720401G13Rik
		Camk2b
		Gss
		Neil1
		Iqcb1
		Pitpnm3
		Zfpm1
		A930001N09Rik
		Nfe2l3
		A230056P14Rik
		Tgds
		Nrcam
		March7
		Ltbp4
		Stau2
		Coch
		Spa17
		Col11a1
		Mbd5
		Plekha6
		Tcea2
		Ap2m1
		1700088E04Rik
		Ttc17
		Dock11
		Epb4.1l4a
		Adal
		Snapc3
		A3galt2
		Pde3b
		5330417C22Rik
		Rev3l
		Ydjc
		Tcerg1
		Orc3
		Ptprk
		Setx
		Recql5
		Amn1
		Polr2i
		E130303B06Rik
		Skor1
		Cdadc1
		C4a
		Pxdn
		Snrpn
		Psd
		Vcan
		Pls1
		A730017C20Rik
		Iqck
		Slit2
		Idua
		Obsl1
		Slc16a3
		Dach2
		Dock6
		Magi1
		Csmd2
		E130307A14Rik
		Fam110b
		Fgfr3
		Wdtc1
		Dnajc13
		Clasp1
		March2
		Fam36a
		Kcnc3
		Bsn
		Ccdc21
		Tsga10
		Mndal
		Syt16
		Hmgcs1
		Hsp90b1
		Vegfb
		Tmtc2
		Nudc
		Bptf
		Cap1
		Dnahc7b
		Neurl1a
		Pfkfb4
		Cpeb4
		Rplp0
		Mysm1
		Chrdl2
		Zmym3
		Mta1
		Anks1b
		Cdkl2
		Nos3
		Cpne7
		Sidt1
		Mybl1
		Ctnna2
		Lct
		Atp5s
		Braf
		Fignl1
		Tubgcp5
		Taf1
		Tead1
		Rbm25
		Mid2
		0610030E20Rik
		BC067068
		Fbxo16
		Fchsd1
		Tars2
		Glb1
		Dtnb
		Fam135a
		Atg16l1
		Vav2
		Hr
		Stx2
		Ryr3
		Dak
		Fam92a
		Meis3
		Map2k2
		Ss18
		Zfp369
		6720463M24Rik
		Gtpbp5
		Nos1ap
		Haus4
		Ptprz1
		Tasp1
		2700029M09Rik
		Lemd1
		Wdr59
		2810422O20Rik
		Tapt1
		Wdr85
		D14Abb1e
		Pola2
		St7
		Lin28b
		Pdzd7
		Kif16b
		Itga4
		Speg
		Odz1
		Asxl2
		Adcy6
		Tspan9
		Ash2l
		Arv1
		Nfat5
		Kat5
		2510006D16Rik
		Atxn7l1
		Coq6
		Cacnb3
		Uty
		Cecr5
		Prpf40b
		Vegfa
		2610020H08Rik
		Cntnap2
		Lrrc20
		Ints2
		5830417I10Rik
		2310022A10Rik
		Crip2
		Gjc1
		Lpcat4
		D10Bwg1379e
		Arhgef33
		Ghr
		Tfb1m
		Aff4
		Prepl
		Unk
		Osbpl10
		Rgnef
		Fgfr1op2
		Prrc2b
		Sgk3
		Morn1
		Mmp16
		Tfrc
		Mical2
		Adamts6
		Alcam
		Apaf1
		Usp15
		Sorbs2
		Zdhhc18
		Rian
		Dzip3
		Sphk1
		Tsr2
		Vps24
		Ube3a
		Pgcp
		Thrap3
		Fam53b
		Jak2
		Elmo2
		Mctp1
		Plk1
		Tctex1d1
		Taf13
		Fam73a
		Rps6ka4
		2400001E08Rik
		Gpx4
		Syne1
		Clcn2
		Ate1
		Phactr1
		1600012F09Rik
		Mest
		Lsamp
		Fam71e1
		Avil
		Phyhip
		Wdr90
		Syt7
		Itgb2
		Tpk1
		4833420G17Rik
		Zfp335
		2810001G20Rik
		Ilvbl
		Ranbp10
		Dhdds
		C87436
		Aldh1a3
		Rcan3
		Layn
		Dnajc24
		Tmem163
		Gmppb
		Rars2
		Prim1
		Copg2
		Igf2bp3
		Ddx26b
		Zfp467
		Zfp53
		Zfp329
		Vit
		Evi5l
		Ada
		Dmtf1
		Fanca
		Mycbp2
		Plec
		Fam179b
		Raph1
		C330018D20Rik
		Ranbp3
		Unc80
		Stmn1
		Optn
		5830418K08Rik
		Ccdc64
		Ubn2
		6330416G13Rik
		Mthfr
		Glra2
		Dmpk
		Mettl10
		Ccdc85a
		D19Ertd737e
		Kifap3
		Inca1
		Kirrel3
		C79407
		Ankrd11
		Acta2
		P2ry12
		Rmi1
		Epc2
		8030453O22Rik
		Ecsit
		Mbd1
		Macrod2
		Lrrc56
		Btbd10
		2410006H16Rik
		Cdk8
		Klhl17
		Dock10
		Spcs3
		Ppwd1
		Tprkb
		Rab30
		Zswim7
		4932438A13Rik
		Wnk2
		C230004F18Rik
		Stxbp2
		Hira
		Plekhm2
		Decr1
		Tmem219
		Ppp6r2
		Zfp120
		Mina
		Fmnl2
		Fbxl5
		Mrpl33
		Gm1060
		Mapk8ip1
		Bace1
		Gm11974
		Prmt3
		Ndrg4
		Celf3
		2310030N02Rik
		Svep1
		Mtap1a
		Hps3
		Snapc4
		Golga3
		Pxn
		Rasgrf1
		Odf2l
		Strn3
		Rps6ka6
		1200016B10Rik
		Rangap1
		Zkscan1
		Ogt
		Prpf38b
		Mtap2
		Dhrsx
		Fibcd1
		Gmip
		Col16a1
		Peci
		Eif2s3y
		Gm514
		Megf11
		Hsd3b7
		Pacsin3
		Sntg2
		March8
		Tbc1d8
		Csmd3
		Accn4
		Epb4.9
		Nnat
		Tmem39b
		Dnajc4
		Mff
		Fchsd2
		Rnf14
		Hmgcl
		Tmem80
		Yrdc
		Aimp2
		Srr
		Cobll1
		Mlh1
		Klhl18
		Sec22a
		Pdcd4
		Brd8
		Shd
		Kcnh6
		Prkx
		Polb
		Shc1
		Slc25a24
		Mfap3
		Itgb1
		Clip1
		Nfkb1
		Ndufa6
		Rapgef6
		Akna
		Prpf39
		Nbea
		Syngr1
		Arfgef2
		Nol4
		Slc27a3
		Zmym2
		Prpsap1
		Zscan12
		Syt3
		Atp13a2
		Galns
		Lgi2
		Ppip5k2
		Cuedc2
		BC023829
		Syngap1
		Zdhhc20
		Chodl
		Pex1
		Ncoa1
		Ppp1r12a
		Pkd1
		Epha6
		Nebl
		AC152063.3
		Cdkl3
		BC003331
		D430036J16Rik
		Sirt7
		Cdk19
		Aldh1b1
		Sema6a
		Rlf
		Atp6v0a2
		Fbrsl1
		Mtf1
		C330006K01Rik
		Gon4l
		Necap2
		Gm88
		Lphn3
		Etv4
		Dennd4c
		Celsr3
		Lass6
		Abhd14a
		Slc12a4
		Lrp1b
		Chd5
		Mag
		Ptma
		2210418O10Rik
		Btf3l4
		Trpm3
		Slc10a3
		Eri2
		Gtpbp6
		4930447C04Rik
		Pnpla8
		Tspan4
		Lypla2
		Tcf20
		Shisa7
		Chuk
		Prkrir
		Lin7b
		Bin1
		Myo19
		Sptlc1
		A830093I24Rik
		Hbp1
		Atp11b
		Dcaf11
		Pdzd4
		Eno2
		Clasp2
		Prkcb
		Slc4a10
		Trim17
		Alg12
		Paics
		Tmem106c
		Rnf123
		rp9
		Taf9
		Atp8a1
		Kcnk4
		Slc30a9
		Cnnm3
		Mfsd6
		Thumpd3
		Cdc7
		Csrp2
		Alkbh3
		Huwe1
		Jhdm1d
		Zfp943
		Zfml
		Sdccag3
		Josd2
		Gria2
		Mtap6
		Dicer1
		Adc
		Fam113a
		Zc3h13
		Dkkl1
		Cage1
		Usp37
		Lrrtm1
		Atr
		Tmem141
		Kif15
		Amotl2
		Pot1b
		Myh14
		Foxp4
		Ccar1
		Atxn2
		Calml4
		Rpl23
		Klhdc4
		Dlgap1
		Nfatc3
		Elp4
		Bicd1
		Tgfb1i1
		Gsta2
		Ankrd45
		Rnf141
		Ctu2
		Rbmx
		H13
		Chrd
		Zfp418
		Ncam2
		Slc13a1
		Cntnap1
		Nhsl1
		Dazap1
		Tnip1
		Picalm
		Chac2
		Zc3h3
		Zfr2
		Mrpl24
		Ubxn11
		Tmem29
		Fam184a
		Hnrnpr
		Lrrc45
		Fam13a
		Dlg3
		Afap1l1
		Foxn2
		Pdlim7
		Trpm4
		Slmap
		Nol8
		Ncor1
		Fcho2
		Fndc1
		Fry
		Emcn
		Ank3
		Gramd1b
		Trit1
		Uchl5
		Ralgapa1
		Msi2
		Ell
		Shprh
		Six3os1
		Cdt1
		Arhgef9
		Bcs1l
		Slc22a17
		Caprin2
		Pknox1
		Chn2
		Gusb
		Stk30
		Hcfc1r1
		Ribc1
		1110028C15Rik
		Rhbdd3
		Mpdz
		2010000I03Rik
		Ptp4a2
		Stx3
		Ngdn
		Eif2ak4
		Rbm7
		Tctn1
		Fxyd5
		Txndc16
		Kdm4a
		Ccdc74a
		Gria3
		Sdf2
		Phf20l1
		D930030D11Rik
		Tcf3
		Gpcpd1
		Crat
		Med8
		Ipo9
		Actr6
		Crtc2
		Mdfic
		Dnahc11
		Zfp827
		Tnfsf13
		Erc2
		Neil3
		Phf14
		Rfx7
		Pkp4
		Ggps1
		Cadps2
		Dctn5
		Fam151b
		Zfp595
		Usp16
		Pef1
		1700003E16Rik
		Ifnar2
		Bag6
		Cenpp
		Hivep2
		Cox4nb
		Gpr137b-ps
		Ddhd1
		Shisa3
		Brcc3
		Gyk
		Tbce
		Ptprd
		Eps8l1
		Apod
		Fhod3
		Fanci
		Sp2
		Wwox
		Cpsf6
		Tbc1d23
		Calr3
		Usp14
		Rbm34
		Ece2
		Trim46
		Ahi1
		Lcmt1
		Fabp3
		Mro
		Rnf32
		4933432B09Rik
		Dlg1
		2310035C23Rik
		Zfp454
		Ehmt2
		Ankrd42
		B230312A22Rik
		Ttc15
		Eml6
		Ptgds
		Asap2
		Kcnt1
		Homer1
		C1qtnf6
		Phldb1
		Rpl11
		Dzip1l
		Rbpms
		Tmed5
		Sypl
		Pde8b
		Polq
		Ccdc61
		Rdh5
		Rims2
		Btrc
		Cyfip1
		Slc12a2
		Tbata
		Dfna5
		Szt2
		Dpf3
		Slc22a21
		Cstf3
		Srsf10
		Zfp644
		Kat2b
		Ankrd10
		Dhx57
		Sec23ip
		BB218582
		Tmem120b
SLM2 targets	1	LysoPLD/ATX
Sam68:SLM2 targets	277	Jak3 // Insl3
		Cep290
		Ncapg2
		Wdr33
		Tbc1d24
		Cmc4 // Mtcp1
		Gba2
		Rab3c
		Utp20
		Hdac9
		Cdc14a
		Anapc10
		Bbx
		Pcbp2
		Wrn
		2210408I21Rik
		Tmsb10
		Miip
		Tceal3
		l7Rn6
		Topbp1
		Cenpe
		Asphd2
		Ocln
		Adgra2
		Lrrc8d
		Dtl
		Ankrd29
		Cops6
		Dock3
		Col9a2
		Vmn2r29
		Khdrbs3
		Slc20a1
		Ddx39
		Bcl2l1
		Tnrc6c
		Kcnip4
		Mrc2
		Rbm5
		Safb
		Adamts7
		Cables2
		Erbb2
		Gprasp1 // Armcx5
		Pced1a
		Pisd
		Ncoa6
		1110038B12Rik
		Plxna1
		Hgh1
		Ddah2
		Rsrp1
		Cdc42ep5
		Neto2
		Traf2
		Prom1
		Map3k3
		Oaz1 // Oaz1-ps
		Dlgap4
		Brwd3
		Pkn1
		Scn1a
		Paqr3
		Pappa2
		Ecm1
		Camk1
		Fam91a1
		Idh2
		Ripk1
		Prrt1
		Msh3
		Ncor2
		Cluap1
		Map3k11
		Cntrl
		Tango6
		Ehbp1l1
		Pja1
		Lmo3
		Rer1
		Ncapd3
		Maf1
		Ung
		Kif18b
		Mapk12
		Diaph3
		Pdlim1
		Kansl1l
		Ccdc28b
		Arhgef28
		Plcd1
		1600020E01Rik
		Celsr2
		Col4a5
		Inadl
		Rpap2
		Hdac5
		Atp2b4
		Dhx15
		Spidr
		Gpr137c
		E2f1
		Rxrg
		Klhl5
		Ube2d2a
		Abca1
		Ggt7
		Camk2d
		Etl4
		Plch2
		Aim2
		Zcchc2
		U2af1
		Chmp7
		Dnm2
		Urb1
		Cers2
		Kcnq4
		Creb5
		Nr2f6
		Ccnc
		Frmpd4
		Rassf1
		Gpm6a
		Dut
		Zranb1
		Me3
		Phc1
		Rccd1
		Slc35f4
		Ddhd2
		C1galt1
		Eif4enif1
		LOC105246056 // Gm9828
		Clk3
		Ccdc84
		Pcnx2
		Rnf13
		Ifnar1
		Ap5z1
		Bst2
		Cntln
		Haus1
		Sall2
		Pcnp
		Apopt1
		Klhl22
		Hadhb
		Tardbp
		Creld1
		Nhlh2
		Brpf3
		Cacna1e
		Farp2
		Colgalt1
		Vps13b
		Prkdc
		Adamts18
		Epb41l3
		Jade3
		Setd4
		Psma3
		Zfat
		Nphp4
		Gls
		Arhgef10
		Btbd2
		Mien1
		Azi2
		Arhgap11a
		Cntn1
		Inpp5k
		Mdn1
		Tmem55b
		Shank3
		Kbtbd8
		Lrp3
		Iqcc
		Ring1
		Myo10
		Scly
		Ywhaz
		Kcnip1
		6330418K02Rik
		Gm12191 // Rpl30
		Dennd1b
		Ccdc186
		Sh3glb2
		Arhgdia
		Zbtb8os
		Rec8
		Pde1c
		Slc22a15
		Nme7
		Ccdc174
		Setd5
		Ccdc129
		Slc7a4
		Rpl18a
		Synm
		Mettl17
		Ppfia1
		Ttbk1
		Palld
		Hdx
		Spen
		Pkm
		Wnk1
		E430018J23Rik
		Pask
		Sars
		Kcnn2
		Ankrd24
		Anapc5
		Mrpl20
		Slc44a1
		Tmem259
		Map3k14
		Zfp109
		Atad2
		Thsd7a
		Bmper
		Itgb5
		Ptar1
		Fastkd3
		Tanc1
		Alyref
		Cul4b // C1galt1c1
		Lmo7
		Maneal
		Cep170b
		Brwd1
		Rps13
		Ccdc80
		Arhgap33
		Phactr2
		Ankzf1
		Vps13a
		Uggt2
		Ckap4
		Lipo3
		Ddx17
		Kcnh7
		Fuk
		Ube2d3
		Zmynd19
		Uvssa
		Dbn1
		Adcyap1
		Psd3
		Klhl7
		Lrrn3
		Dgka
		Cep192
		Dcaf15
		Scaf8
		Mat2a
		Adgrl3
		Myl6
		Mok
		Bag5
		Col22a1
		Ttc26
		Ednra
		Mtif2
		Phpt1
		Fzd6
		Cit
		Ipw //Snurf // Snrpn
		Csnk1e
		Tln2
		Entpd5
		Lrrc8a // Phyhd1
		Pxk
		Syndig1l
		Ilk

## Sheet: STRING Analysis
	String Analysis functional enrichment of Sam68 and SLM2 splicing regulated genes (n=51)
	Functional enrichments	GO-term	description	false discovery rate	Genes
	Biological Process
		GO:0099175	Regulation of postsynapse organization	0.0039	Nrxn1, Grin1, Ppfia2, Cask, Afdn, Dgkb
		GO:2000463	Positive regulation of excitatory postsynaptic potential	0.0149	Nrxn1, Grin1, Rims1, Afdn
		GO:0001505	Regulation of neurotransmitter levels	0.0149	Nrxn1, Nrxn2, Nrxn3, Ppfia2, Rims1, Cask, Stxbp5l
		GO:0050807	Regulation of synapse organization	0.0149	Nrxn1, Ppfia2, Grin1, Cask, Afdn, Cdh8, Dgkb
		GO:0050804	Modulation of chemical synaptic transmission	0.0149	Nrxn1, Nrxn3, Ppfia2, Rims1, Cask, Grin1, Afdn, Dgkb, Stxbp5l
		GO:0035176	Social behavior	0.0220	Nrxn1, Nrxn2, Nrxn3, Grin1
		GO:0071625	Vocalization behavior	0.0279	Nrxn1, Nrxn2, Nrxn3
	Cellular Component	GO:0097060	Synaptic membrane	0.0020	Nrxn1, Nrxn2, Nrxn3, Rims1, Cask, Grin1, Lrrc7, Cdh8, Dgkb
		GO:0045202	Synapse	0.0056	Nrxn1, Nrxn2, Nrxn3, Rims1, Ppfia2, Cask, Grin1, Lrrc7, Cdh8, Dgkb, Pdzd2, Afdn, Dtna, Stxbp5l
		GO:0042734	Presynaptic membrane	0.0057	Nrxn1, Nrxn2, Nrxn3, Rims1, Cask, Grin1
		GO:0070161	Anchoring junction	0.0235	Nrxn1, Rims1, Ppfia2, Cask, Grin1, Lrrc7, Cdh8, Dgkb, Pdzd2, Afdn, Dtna
		GO:0098978	Glutamatergic synapse	0.0499	Nrxn1, Rims1, Ppfia2, Grin1, Lrrc7, Cdh8, Dgkb
		GO:0098793	Presynapse	0.0499	Nrxn1, Nrxn2, Nrxn3, Rims1, Ppfia2, Cask, Grin1, Cdh8
