# Supplementary material for: Differential expression of paralog RNA binding proteins establishes a dynamic splicing program required for normal cerebral cortex development
Source: Nucleic Acids Res. 2024 Feb 7;52(8):4167–84. doi: 10.1093/nar/gkae071 (PMC11077083; doi:10.1093/nar/gkae071)
Supplement: gkae071_Supplemental_Files [file gkae071_supplemental_files.zip › Supplementary Table S4.xlsx]

## Sheet: Nrxns
Binding sites of Sam68/SLM2 in target genes
	Nrxn1							Nrxn2							Nrxn3								b1	HUAAWDWNNH
	chr17: 90341072							chr19: 6,468,786							chr12: 88,689,454								b2	DVNDDYUAAHHDBK
%A	30.3			L:	1,059,516			21.4			L:	114,462			29.5			L:	1,612,256				D	distance of the first b1 site from the 3' splice site
%C	18.5			b1:	6,665	‰	6.2	26.3			b1:	128	‰	1.1	19.3			b1:	8,303	‰	5.1		T	b1+b2 sites flanking each exon
%G	18.7			b2:	939	‰	0.88	27.2			b2:	24	‰	0.2	19.9			b2:	1,208	‰	0.7		E	Sam68/SLM2 regulated exon
%U	32.5							25.1							31.3
	5'			3'		T	d	5'			3'		T	d	5'			3'		T	d
	b1	b2		b1	b2			b1	b2		b1	b2			b1	b2		b1	b2
E1				3	1	4	728				0	0	0					3	0	3	334
E2	10	5		6	0	21	200	2	0		0	0	2		7	1		4	2	14	940
E3	11	0		3	0	14	863	2	0		0	0	2		1	1		4	1	7	88
E4	0	0		7	2	9	115	1	1		1	0	3	730	4	1		8	0	13	472
E5	4	1		8	1	14	483	1	0		4	1	6	941	3	0		7	0	10	137
E6	4	1		4	2	11	725	0	0		0	0	0		6	0		12	0	18	105
E7	4	1		7	1	13	273	1	1		2	0	4	181	3	0		5	2	10	255
E8	11	0		17	2	30	148	1	1		0	0	2		5	0		0	0	5
E9	15	2		8	1	26	123	0	0		0	0	0		2	0		2	1	5	137
E10	3	0		8	0	11	158	1	0		0	0	1		10	3		2	0	15	74
E11	13	1		7	1	22	100	1	0		0	1	2		9	2		3	0	14	31
E12	3	3		1	0	7	86	1	0		1	1	3	334	4	3		9	2	18	75
E13	4	1		2	1	8	56	0	1		0	0	1		10	0		4	1	15	214
E14	2	1		6	1	10	131	1	1		0	0	2		5	2		3	1	11	280
E15	6	0		8	1	15	41	0	0		0	0	0		3	1		0	1	5
E16	10	3		3	0	16	59	0	0		0	0	0		3	2		3	1	9	404
E17	5	0		10	0	15	68	0	0		1	0	1	900	5	0		4	0	9	25
E18	1	0		5	2	8	78	0	0		0	0	0		6	1		4	2	13	418
E19	7	0		8	1	16	348	0	0		0	0	0		3	0		6	1	10	227
E20	6	5		19	0	30	26	1	1		4	2	8	15	5	1		8	3	17	24
E21	7	0		10	2	19	377	2	1		1	0	4	252	9	1		7	0	17	372
E22	5	2		5	2	14	277	0	0		1	0	1	648	4	0		7	0	11	155
E23	3	0				3		2	1				3		6	0				6

## Sheet: other targets
Binding sites of Sam68/SLM2 in target genes
	Kansl1l							Stxbp5l							Arhgap12								b1	HUAAWDWNNH
	chr1: 66,758,402							chr16: 36,927,437							chr18: 6,024,448								b2	DVNDDYUAAHHDBK
%A	29.5			L:	98353			29.1			L:	277941			28.1			L:	123544				D	distance of the first b1 site from the 3' splice site
%C	19.3			b1:	676	‰	6.8732	18.3			b1:	1983	‰	7.13461	18.7			b1:	538	‰	4.35472		T	b1+b2 sites flanking each exon
%G	19.9			b2:	103	‰	1.04725	18.2			b2:	286	‰	1.029	19.7			b2:	104	‰	0.841805		E	Sam68/SLM2 regulated exon
%U	31.3							34.3							33.5
	5'			3'		T	D	5'			3'		T	d	5'			3'		T	D
	b1	b2		b1	b2			b1	b2		b1	b2			b1	b2		b1	b2
E1				1	0	1	746				5	0	5	659				2	0	2	590
E2	4	0		3	1	8	71	9	2		9	1	21	155	8	0		8	0	16	7
E3	7	0		14	2	23	18	14	0		14	0	28	17	8	1		7	0	16	34
E4	4	0		6	2	12	241	7	3		4	1	15	301	12	3		2	0	17	165
E5	5	2		7	0	14	370	8	2		8	3	21	253	8	1		11	3	23	200
E6	13	2		10	1	26	92	9	2		10	1	22	69	13	4		3	0	20	221
E7	8	1		13	2	24	16	14	1		7	0	22	112	3	0		4	0	7	85
E8	9	0		11	1	21	80	10	2		5	2	19	82	8	2		7	1	18	25
E9	7	2		15	1	25	6	17	3		9	1	30	195	9	1		3	2	15	224
E10	15	2		11	0	28	28	13	2		16	3	34	58	9	2		9	1	21	7
E11	10	1		3	0	14	130	8	0		10	4	22	66	4	3		6	1	14	123
E12	7	0		8	1	16	61	10	1		14	4	29	350	5	0		2	1	8	149
E13	5	1		10	0	16	152	7	0		8	1	16	132	2	1		2	1	6	338
E14	11	0		3	0	14	275	19	4		10	1	34	171	5	0		7	0	12	36
E15	3	0				3		14	2		6	1	23	63	5	0		6	2	13	60
E16								8	0		10	3	21	41	4	0		1	2	7	838
E17								8	1		7	4	20	407	8	5		7	2	22	700
E18								10	1		12	3	26	39	4	2		11	2	19	466
E19								16	2		11	1	30	37	2	4		14	1	21	81
E20								5	1		17	2	25	172	14	1				15
E21								10	3		7	0	20	42
E22								14	0		24	3	41	133
E23								7	2		12	0	21	89
E24								10	0		14	3	27	45
E25								5	0		5	2	12	236
E26								17	1		6	1	25	218
E27								10	1		9	0	20	97
E28								4	0		5	1	10	17
E29								1	1		3	2	7	55
E30								1	1				2
E31
E32
E33
E34
E35
E36
E37
