# Supplementary material for: Differential expression of paralog RNA binding proteins establishes a dynamic splicing program required for normal cerebral cortex development
Source: Nucleic Acids Res. 2024 Feb 7;52(8):4167–84. doi: 10.1093/nar/gkae071 (PMC11077083; doi:10.1093/nar/gkae071)
Supplement: gkae071_Supplemental_Files [file gkae071_supplemental_files.zip › Supplementary Table S5.xlsx]

## Sheet: Single lists
Lists of genes whose splicing is altered in Sam68:Slm2 dko mice or whose expression is altered in Hydrocephalus
this study	Jin et al., Nat Med 2020 (56)
Sam68:Slm2dko regulated genes	Data Set 2. De novo mutations in 232 congenital hydrocephalus trios	Data Set 3. Damaging recessive mutations in 381 congenital hydrocephalus cases	Data Set 4. 189 genes known to cause the hydrocephalus phenotypes in mice
1110038B12Rik	Mov10	Padi1	Add1
1600020E01Rik	Timm10b	Tmco4	Ak7
2210408I21Rik	Farsb	Catsper4	Ak8		BACKGROUND DKO-SEQ
5530601H04Rik	Myo6	Rab42	Ccdc39		12322 geni totali
6330418K02Rik	Dhh	Ptch2	Ccdc85c
Abca1	Catip	Pomgnt1	Ccdc88c
Ablim2	Bpgm	Gbp3	Celsr2
Acox3	Clcn4	Slc25a44	Dpcd
Adamts18	Ttll4	Slamf8	E2f5
Adamts7	Fbxo11	Crb1	Fzd3
Adcyap1	Prep	Or2t11	Hydin
Adgra2	Fmn2	Or2t11	Kif27
Adgrl3	Tcf20	Slc4a5	L1cam
Aim2	Fosl2	Slc4a3	Mboat7
Ak4	Gcnt4	Col4a4	Mpdz
Alyref	Rtl9	Alpi	Myo9a
Anapc10	Fgfr2	Ugt1a5	Nme5
Anapc5	Serpina5	Gpr35	Nme7
Ankrd24	Lrp5	Pomgnt2	Pomk
Ankrd29	Pten	Slc26a6	Stk36
Ankzf1	Slc22a6	Col6a6	Ulk4
Ap5z1	Slamf1	Ugt2b17	Adgra2
Apopt1	Lgals12	Arsj	Apaf1
Arhgap11a	Pibf1	Ankrd50	Apob
Arhgap12	Rad54l2	Nipbl	Arhgef15
Arhgap33	Fbxw12	Mccc2	Arid1b
Arhgdia	Ift140	Hoxa9	Arl5c
Arhgef10	Ilvbl	Cd36	Arl6
Arhgef28	Klhl12	Muc17	Armc4
Armcx5	Fbln1	Or2a12	Asah1
Arpp21	Il16	Mcph1	Atxn1l
Asphd2	Atp2b1	Plat	B4gat1
Atad2	Ptgfr	Enpp2	Bbs1
Atp2b4	Wsb2	Rhpn1	Bhlha9
Azi2	Ep300	Irf7	Bicd2
Bag5	Tmem120b	Cdkn1c	Cabp4
Bbx	Col7a1	Esam	Casp3
Bcl2l1	Armc5	Tas2r43	Casp9
Bmper	Pten	Tmtc1	Cc2d2a
Brpf3	Aldh2	Krt73	Ccdc151
Brwd1	Pdcd7	Cep290	Ccdc40
Brwd3	Znf423	Ccdc70	Ccno
Bst2	Adgrg7	Acot1	Cdc42
Btbd2	Polr3a	Or4n4	Cdkn1b
Bub1	Ptch1	Tgm7	Cdkn2a
C1galt1	Myo7a	Fam227b	Cdon
C1galt1c1	Rdh5	Cspg4	Celsr1
Cables2	Ttc6	Prr25	Cep120
Cacna1e	Gpat3	Slc12a4	Cep290
Camk1	Arhgef37	Slc7a6	Cetn2
Camk2d	Prim1	Kcng4	Cetn3
Cask	Lrp8	Serpinf1	Cfap54
Ccdc129	Abca2	Myh4	Chd7
Ccdc174	Tmprss2	Flot2	Cilk1
Ccdc186	Fmn2	Krt9	Col10a1
Ccdc28b	Nrxn2	Gh2	Col18a1
Ccdc80	Nop58	Csh1	Col1a1
Ccdc84	Tekt2	Kif19	Crb2
Ccnc	Znf414	Lama1	Cycs
Cdc14a	Mcph1	Abca7	D430042O09Rik
Cdc42ep5	C19orf71	Arhgef18	Dlg5
Cdh8	Vps53	Colgalt1	Dnaaf2
Celsr2	Fbxo7	Znf99	Dnaaf4
Cenpe	C11orf58	Igfl2	Dnah5
Cep170b	Abi2	Fkrp	Dnaic1
Cep192	Odf1	Spaca4	Dnm2
Cep290	Ddx39a	Irf3	Dscam
Cers2	Tas2r20	Inpp5j	Efcab1
Chmp7	Creld2	Il2rb	Egfl8
Cit	Malrd1	Apobec3b	Egln1
Ckap4	Wdr90	Chadl	Enah
Clasrp	Bco1	Stard8	Evl
Clk3	Stag2	Kif4a	Fgf15
Cluap1	Sco2	Zcchc13	Fgfr2
Cmc4	Dnah11	Col4a5	Fig4
Cntln	Kiaa1549l	F8	Fkrp
Cntn1	Ube3a	Crybg2	Foxc1
Cntrl	Dnah2	Ttn	Foxj1
Col22a1	Klhl41	Dnajb8	Frem2
Col4a5	Chrnd	Cacna1h	Gas2l2
Col9a2	Lrp6	Kcng2	Gas8
Colgalt1	Clec10a	Atp1a3	Gdf7
Cops6	Dnah14	Lrp3	Gfap
Cr1l	Ppm1k	Ankrd12	Gldc
Creb5	Cacna1s	Lama2	Gli2
Creld1	Cenpk	Nop56	Gli3
Csnk1e	Aldh1l2	Asb18	Golga1
Cul4b	Nr2f2	Lamc2	Gtf2ird1
Dbn1	Mical2	Myh8	Hif1a
Dcaf15	Katnb1	Olfm4	Hsd17b2
Dcaf17	Sema6c	Cyb5r3	Htt
Ddah2	Dusp23	Ccdc168	Ift172
Ddhd2	Nup205	Mpdz	Il20rb
Ddx17	Fam222a	Smad9	Itgav
Ddx39	Or2y1	Myh6	Itgb8
Dennd1b	Ears2	Pygm	Jam3
Dgka	Abca12	Myo1g	Kcng4
Dhx15	Ttk	Mgam	Kif19a
Diaph3	Tigd5	Myo1f	Kif3a
Dlgap4	Gpr83	Klhl17	Kif6
Dnajc19	Znf337		Kif7
Dnm2	Arhgap8		Lbr
Dock3	Cmtm8		Llgl1
Dtl	Sec16a		Lmx1a
Dtna	Npc1		Lrrc6
Dut	Tet3		Lrrcc1
E2f1	Rai1		Marcksl1
E430018J23Rik	Hnrnph1		Mks1
Ecm1	Clcn1		Mns1
Ednra	Ptprf		Msi1
Ehbp1l1	Spata31e1		Msx1
Eif4enif1	Vwf		Mtf2
Entpd5	Trim71		Myh10
Epb41l3	Iqub		Nampt
Erbb2	Smarcc1		Napa
Etl4	Filip1		Nek1
Fam91a1	Ppp1r26		Nf2
Farp2	Hdac6		Nfia
Fastkd3	Brdt		Nfix
Frmpd4	Ldb1		Ninj1
Fuk	Ralgapa1		Notch3
Fzd6	Muc17		Nr2e1
Gba2	Magee1		Nrp2
Ggt7	Cacna1g		Odf2
Gls	Aox1		Ophn1
Gm12191	Uggt1		Pax5
Gm9828	Pla2g6		Pcm1
Gpbp1	Agbl4		Pdcd10
Gpm6a	Mks1		Pdcd6ip
Gpr137c	Lrig1		Pfdn1
Gprasp1	Atg13		Pfdn5
Grin1	Klc2		Pigu
Gtpbp3	Asxl3		Pkd1
Hadhb	Plcg1		Pomgnt1
Haus1	Mief1		Prkci
Hdac1	Slc17a2		Prmt3
Hdac5	Cyp4b1		Ptbp1
Hdac9	Fam174a		Ptch1
Hdx	Gon4l		Pten
Hfm1	Polr3e		Rad50
Hgh1	Itch		Rbfox2
Ict1	Ints1		Rgs4
Idh2	Stam		Rhpn1
Ifnar1	Hspa12b		Rnd3
Ilk	Rbbp8nl		Rnf7
Inadl	Ctnna1		Rpl31
Inpp5k	Pde4dip		Scn8a
Insl3	Lmntd2		Slc39a4
Ipw	Jade2		Slc9a3r1
Iqcc	Kidins220		Slx4
Itgb5	Psmd13		Smurf2
Jade3	Cd63		Socs7
Jak3	Tcerg1		Sp2
Kank2	Mroh2a		Spag17
Kansl1l	Stab1		Spag6l
Kbtbd8	Ndufs2		Spef2
Kcnh7	Ube2z		Sptan1
Kcnip1	Pik3ca		Srgap3
Kcnip4	Muc17		Stra6
Kcnn2	Plxnb3		Suz12
Kcnq4	Aifm3		Tal2
Khdrbs1	Evpll		Tgfb1
Khdrbs3	Foxj1		Tgfb3
Kif18b	Cfap53		Tgif1
Kif21a	Znf254		Tinf2
Klhl22	Sphar		Tmed10
Klhl5	Fam131c		Tom1l2
Klhl7	Hk3		Tpbg
l7Rn6	C1orf127		Trip6
Lipo3	Tmem59		Trp53
Lmo3	Mettl3		Trp53bp2
Lmo7	Sned1		Trp73
LOC105246056	Dnah1		Tsc1
Lrp3	Tmco6		Ttbk2
Lrrc7	Zp4		Ttc25
Lrrc8a	Adam11		Ttc26
Lrrc8d	Pnn		Tubb2b
Lrrn3	Agpat3		Usp18
Maf1	Slc37a4		Vac14
Maneal	Gse1		Vasp
Map3k11	Ifih1		Vav2
Map3k14	Ubxn1		Vegfa
Map3k3	Lrrc8d		Wasl
Mapk12	Foxj1		Wdr11
Mat2a	Rab22a		Wnt10b
Mdn1	Rnf39		Wnt1
Me3	Mtor		Zdhhc3
Mettl17	Kiaa1614		Zic5
Mien1	Piwil4		Zmynd10
Miip	Cacna1h
Mllt4	Pik3ca
Mok	Tal2
Mrc2	Clstn3
Mrpl20	Cdh23
Msh3	Acap2
Mtch1	Lrp4
Mtcp1	Ncor2
Mtif2	Fkbp14
Myl6	Igfbp1
Myo10	Fam208b
Naa30	Phf14
Ncapd3	Alg11
Ncapg2	Fsip1
Ncoa6	Trim27
Ncor2	Enah
Neto2	Atp6v0b
Nhlh2	Pgghg
Nme7	Ahnak2
Nphp4	Gorasp2
Nr2f6	Plod2
Nrxn1	L2hgdh
Nrxn2	Znf16
Nudt13	Trerf1
Oaz1	Arhgef17
Oaz1-ps	Abi3bp
Ocln	Baiap2
Palld	Npr3
Pappa2	Sf1
Paqr3	Mcm6
Pask	C2cd6
Pcbp2	Thbs2
Pced1a	Kif26b
Pcnp	Pno1
Pcnx2	Sgsm3
Pde1c	Abcc8
Pdlim1	Anks4b
Pdzd2	Mtss1l
Phactr2	Muc6
Phc1	Acss1
Phpt1	Otoa
Phyhd1	Pten
Pisd	Lrig1
Pja1	Efhb
Pkm	Pfas
Pkn1	Kcne1
Plcd1	Trim71
Plch2	Plod2
Plxna1	Nlgn2
Pnpla6	Ndst3
Ppfia1	Larp1
Ppfia2	Lmo7
Prkdc	Zbtb2
Prom1	Abca1
Prrt1	Trim71
Psd3	Hsd17b3
Psma3	Kazald1
Ptar1	Rpl3
Pxk	Kdm7a
Rab3c	Chtf18
Rai1	Mbd3l1
Rassf1	Glyctk
Rbm5	Man2b2
Rccd1	Sgsm3
Rec8	Hist1h3i
Rer1	Mtor
Rims1	Pskh1
Ring1	C4bpa
Ripk1	Rbfox3
Rnf13	Tcerg1l
Rpap2	Znf878
Rpl18a	Myo7b
Rpl30	Smarcc1
Rps13	Ptch1
Rsrp1	Pik3ca
Rxrg	Trim71
S100a16	Tuba1a
Safb	Tbc1d8
Sall2	Pigr
Sars	Hoxc6
Scaf8	Znf592
Scly	Cad
Scn1a	Armc4
Sema6c	Srd5a3
Setd4	Asz1
Setd5	Bptf
Sgce	Tirap
Sh3glb2	Sirpb2
Shank3	F11
Slc20a1	Prkce
Slc22a15	Znf148
Slc35f4	Ptk6
Slc44a1	Pclo
Slc7a4	Arrdc1
Snrpn	Trim71
Snurf	Smarcc1
Sorbs1	C5orf52
Spen	Samd9l
Spidr	Baiap2l2
Stk16	Nt5dc2
Syndig1l	Bbip1
Synm	Rab33b
Tanc1	Lrrk2
Tango6	Myh13
Tardbp	Rab11b
Tbc1d24	Tvp23a
Tceal3	C1orf170
Thsd7a	Ptov1
Tln2	Speg
Tmem234	Kirrel3
Tmem259	Ccdc85a
Tmem55b	Trim71
Tmsb10
Tnrc6c
Topbp1
Traf2
Trerf1
Ttbk1
Ttc26
Ttc3
U2af1
Ube2d2a
Ube2d3
Uggt2
Ung
Urb1
Usp34
Utp20
Uvssa
Vmn2r29
Vps13a
Vps13b
Wdr33
Wnk1
Wrn
Ywhaz
Zbtb8os
Zcchc18
Zcchc2
Zfat
Zfp109
Zfp638
Zfp711
Zkscan2
Zmynd19
Zranb1

## Sheet: Overlap
Lists of genes whose splicing is altered in Sam68:Slm2 dko mice or whose expression is altered in Hydrocephalus
Group name	total	Gene name			Group name	total	Gene name
Data Set 2+Data Set 3/Sam68:SLM2 targets	12	Cep290			Data Set 4/Sam68:SLM2 targets	6	Cep290
		Colgalt1					Adgra2
		Lrrc8d					Nme7
		Lrp3					Celsr2
		Ncor2					Dnm2
		Nrxn2					Ttc26
		Col4a5			Sam68:SLM2 targets	329	Cntln
		Lmo7					Haus1
		Abca1					Rims1
		Sema6c					Sall2
		Rai1					Ncapg2
		Trerf1					Pcnp
Sam68:SLM2 targets	323	Cntln					Sgce
		Haus1					Wdr33
		Rims1					Tbc1d24
		Sall2					Apopt1
		Ncapg2					Klhl22
		Pcnp					Hadhb
		Sgce					Tardbp
		Wdr33					Creld1
		Tbc1d24					Nhlh2
		Apopt1					Cask
		Klhl22					Gba2
		Hadhb					Brpf3
		Tardbp					Rab3c
		Creld1					Cacna1e
		Nhlh2					Utp20
		Cask					Ipw
		Gba2					Hdac9
		Brpf3					Cdc14a
		Rab3c					Farp2
		Cacna1e					Colgalt1
		Utp20					Armcx5
		Ipw					Vps13b
		Hdac9					Prkdc
		Cdc14a					Anapc10
		Farp2					Adamts18
		Armcx5					Bbx
		Vps13b					Cdh8
		Prkdc					Epb41l3
		Anapc10					Pcbp2
		Adamts18					Jade3
		Bbx					Setd4
		Cdh8					Wrn
		Epb41l3					Psma3
		Pcbp2					Zfat
		Jade3					2210408I21Rik
		Setd4					Tmsb10
		Wrn					Miip
		Psma3					Tceal3
		Zfat					Nphp4
		2210408I21Rik					Topbp1
		Tmsb10					l7Rn6
		Miip					Gls
		Tceal3					Arhgef10
		Nphp4					Btbd2
		Topbp1					Mien1
		l7Rn6					Azi2
		Gls					Cenpe
		Arhgef10					Asphd2
		Btbd2					Ocln
		Mien1					Lrrc8d
		Azi2					Kif21a
		Cenpe					Dtl
		Asphd2					Arhgap11a
		Ocln					Ankrd29
		Adgra2					Cntn1
		Kif21a					Snrpn
		Dtl					Inpp5k
		Arhgap11a					Mdn1
		Ankrd29					Tmem55b
		Cntn1					Cops6
		Snrpn					Zfp638
		Inpp5k					Mtcp1
		Mdn1					Shank3
		Tmem55b					Kbtbd8
		Cops6					Dock3
		Zfp638					Col9a2
		Mtcp1					Vmn2r29
		Shank3					Khdrbs3
		Kbtbd8					Slc20a1
		Dock3					Lrp3
		Col9a2					Iqcc
		Vmn2r29					Ddx39
		Khdrbs3					Ring1
		Slc20a1					Myo10
		Iqcc					Bcl2l1
		Ddx39					Scly
		Ring1					Ywhaz
		Myo10					Tnrc6c
		Bcl2l1					Kcnip4
		Scly					Cul4b
		Ywhaz					Kcnip1
		Tnrc6c					Mrc2
		Kcnip4					6330418K02Rik
		Cul4b					Rbm5
		Kcnip1					Safb
		Mrc2					Adamts7
		6330418K02Rik					Cables2
		Rbm5					Erbb2
		Safb					Insl3
		Adamts7					Dennd1b
		Cables2					Dtna
		Erbb2					Ccdc186
		Insl3					Gpbp1
		Dennd1b					Oaz1
		Dtna					Zcchc18
		Ccdc186					Dcaf17
		Gpbp1					Nudt13
		Oaz1					Sh3glb2
		Zcchc18					Pced1a
		Dcaf17					Pisd
		Nudt13					Ict1
		Sh3glb2					Arhgdia
		Pced1a					Gm12191
		Pisd					Ncoa6
		Ict1					Zbtb8os
		Arhgdia					Acox3
		Gm12191					Arhgap12
		Ncoa6					1110038B12Rik
		Zbtb8os					Rec8
		Acox3					Rpl30
		Arhgap12					Pde1c
		1110038B12Rik					Slc22a15
		Rec8					Plxna1
		Rpl30					Hgh1
		Pde1c					Usp34
		Slc22a15					Ddah2
		Plxna1					Rsrp1
		Hgh1					Cdc42ep5
		Nme7					Ccdc174
		Usp34					Neto2
		Ddah2					Setd5
		Rsrp1					Traf2
		Cdc42ep5					Prom1
		Ccdc174					Ccdc129
		Neto2					Map3k3
		Setd5					Slc7a4
		Traf2					Lrrc7
		Prom1					Rpl18a
		Ccdc129					Gm9828
		Map3k3					Dlgap4
		Slc7a4					Brwd3
		Lrrc7					Pkn1
		Rpl18a					Scn1a
		Gm9828					Pappa2
		Dlgap4					Paqr3
		Brwd3					Ecm1
		Pkn1					Bub1
		Scn1a					Camk1
		Pappa2					Synm
		Paqr3					Fam91a1
		Ecm1					Ripk1
		Bub1					Idh2
		Camk1					Prrt1
		Synm					Msh3
		Fam91a1					Mtch1
		Ripk1					Mettl17
		Idh2					Ncor2
		Prrt1					Ppfia1
		Msh3					Ttbk1
		Mtch1					Cluap1
		Mettl17					Palld
		Ppfia1					Map3k11
		Ttbk1					Hdx
		Cluap1					Pkm
		Palld					Spen
		Map3k11					Cntrl
		Hdx					Tango6
		Pkm					Wnk1
		Spen					Dnajc19
		Cntrl					Ehbp1l1
		Tango6					Pja1
		Wnk1					E430018J23Rik
		Dnajc19					Lmo3
		Ehbp1l1					Nrxn2
		Pja1					Pask
		E430018J23Rik					LOC105246056
		Lmo3					Stk16
		Pask					Rer1
		LOC105246056					Sars
		Stk16					Ncapd3
		Rer1					Maf1
		Sars					Kcnn2
		Ncapd3					Ung
		Maf1					Ankrd24
		Kcnn2					Kif18b
		Ung					Kank2
		Ankrd24					Gtpbp3
		Kif18b					Diaph3
		Kank2					Mapk12
		Gtpbp3					Anapc5
		Diaph3					Pdlim1
		Mapk12					Mrpl20
		Anapc5					Kansl1l
		Pdlim1					Ccdc28b
		Mrpl20					Slc44a1
		Kansl1l					Arhgef28
		Ccdc28b					Plcd1
		Slc44a1					Tmem259
		Arhgef28					Naa30
		Plcd1					Oaz1-ps
		Tmem259					Map3k14
		Naa30					1600020E01Rik
		Oaz1-ps					Zfp109
		Map3k14					Atad2
		1600020E01Rik					Nrxn1
		Zfp109					Col4a5
		Celsr2					C1galt1c1
		Atad2					Thsd7a
		Nrxn1					Inadl
		C1galt1c1					Bmper
		Thsd7a					Rpap2
		Inadl					Hdac1
		Bmper					Snurf
		Rpap2					Grin1
		Hdac1					Atp2b4
		Snurf					Hdac5
		Grin1					Dhx15
		Atp2b4					Itgb5
		Hdac5					Spidr
		Dhx15					Gpr137c
		Itgb5					Cr1l
		Spidr					Ptar1
		Gpr137c					Fastkd3
		Cr1l					Tanc1
		Ptar1					E2f1
		Fastkd3					Gprasp1
		Tanc1					Cmc4
		E2f1					Alyref
		Gprasp1					Lmo7
		Cmc4					Maneal
		Alyref					Rxrg
		Maneal					Klhl5
		Rxrg					Khdrbs1
		Klhl5					Cep170b
		Khdrbs1					Brwd1
		Cep170b					Ube2d2a
		Brwd1					Pdzd2
		Ube2d2a					Rps13
		Pdzd2					Clasrp
		Rps13					Zfp711
		Clasrp					Abca1
		Zfp711					Ccdc80
		Ccdc80					Arhgap33
		Arhgap33					Sorbs1
		Sorbs1					Ggt7
		Ggt7					5530601H04Rik
		5530601H04Rik					Camk2d
		Camk2d					Etl4
		Etl4					Phactr2
		Phactr2					Ankzf1
		Ankzf1					Vps13a
		Vps13a					Uggt2
		Uggt2					Ckap4
		Ckap4					Plch2
		Plch2					Lipo3
		Lipo3					Aim2
		Aim2					Kcnh7
		Kcnh7					Fuk
		Fuk					Ddx17
		Ddx17					Zcchc2
		Zcchc2					U2af1
		U2af1					Mllt4
		Mllt4					Ube2d3
		Ube2d3					Chmp7
		Chmp7					Phyhd1
		Phyhd1					Ablim2
		Dnm2					Sema6c
		Ablim2					Zmynd19
		Zmynd19					Lrrc8a
		Lrrc8a					Uvssa
		Uvssa					Urb1
		Urb1					Cers2
		Cers2					Dbn1
		Dbn1					Adcyap1
		Adcyap1					Kcnq4
		Kcnq4					Ttc3
		Ttc3					Creb5
		Creb5					S100a16
		S100a16					Nr2f6
		Nr2f6					Psd3
		Psd3					Ccnc
		Ccnc					Klhl7
		Klhl7					Frmpd4
		Frmpd4					Lrrn3
		Lrrn3					Dgka
		Dgka					Ak4
		Ak4					Cep192
		Cep192					Dcaf15
		Dcaf15					Rassf1
		Rassf1					Ppfia2
		Ppfia2					Gpm6a
		Gpm6a					Scaf8
		Scaf8					Dut
		Dut					Zranb1
		Zranb1					Mat2a
		Mat2a					Adgrl3
		Adgrl3					Me3
		Me3					Myl6
		Myl6					Mok
		Mok					Bag5
		Bag5					Col22a1
		Col22a1					Pnpla6
		Ttc26					Ednra
		Pnpla6					Mtif2
		Ednra					Phpt1
		Mtif2					Phc1
		Phpt1					Rai1
		Phc1					Fzd6
		Fzd6					Cit
		Cit					Rccd1
		Rccd1					Tmem234
		Tmem234					Slc35f4
		Slc35f4					Ddhd2
		Ddhd2					C1galt1
		C1galt1					Eif4enif1
		Eif4enif1					Csnk1e
		Csnk1e					Tln2
		Tln2					Zkscan2
		Zkscan2					Jak3
		Jak3					Entpd5
		Entpd5					Trerf1
		Arpp21					Arpp21
		Clk3					Clk3
		Pxk					Pxk
		Ccdc84					Ccdc84
		Hfm1					Hfm1
		Pcnx2					Pcnx2
		Rnf13					Rnf13
		Syndig1l					Syndig1l
		Ifnar1					Ifnar1
		Ap5z1					Ap5z1
		Ilk					Ilk
		Bst2					Bst2
Data Set 2+Data Set 3	366	Abi2			Data Set 4	183	Mks1
		Prkce					Ccdc39
		Anks4b					Zdhhc3
		Znf337					Tgfb1
		Npc1					Gldc
		Mks1					Ccdc40
		Arsj					Tmed10
		Tmprss2					Fgf15
		Ccdc70					Col10a1
		Slc25a44					Tgif1
		Larp1					Egln1
		Tuba1a					Scn8a
		Fam208b					Mns1
		Catip					Arhgef15
		Plat					Stra6
		Fkbp14					Suz12
		Lmntd2					Atxn1l
		Cyb5r3					Tom1l2
		Olfm4					Arl6
		Fsip1					Ccdc85c
		Inpp5j					Ophn1
		Alg11					Il20rb
		Ldb1					Fzd3
		Pdcd7					Dnaic1
		Myo1g					Cep120
		Otoa					Nrp2
		Tmco4					Cdon
		Jade2					Hydin
		Kazald1					D430042O09Rik
		Ears2					Pdcd10
		Samd9l					Casp9
		Myo7b					Rgs4
		Atg13					Itgb8
		Tbc1d8					Pkd1
		Mief1					Spag17
		Tet3					Cdkn1b
		Cyp4b1					Gtf2ird1
		Gpat3					Myo9a
		Zbtb2					Wdr11
		Prr25					Wnt10b
		Fbxo7					Kif19a
		Mtor					Golga1
		Pskh1					Gdf7
		C2cd6					Dnaaf4
		Lgals12					Ulk4
		Armc5					Frem2
		Stard8					Mtf2
		Sf1					Cetn3
		Pclo					Cilk1
		Slc37a4					Trp53bp2
		Nr2f2					Srgap3
		Ddx39a					Tinf2
		Slc4a5					Kif27
		Baiap2					Rad50
		Pomgnt2					Msi1
		Or2a12					Itgav
		Rbbp8nl					Wasl
		L2hgdh					Marcksl1
		Vps53					Kif6
		Kidins220					Fig4
		Tgm7					Trp53
		Pno1					Fgfr2
		Agbl4					Pdcd6ip
		Fam131c					Add1
		Tas2r43					Foxj1
		Crybg2					Pigu
		Stab1					Kcng4
		Iqub					Llgl1
		Abca2					Tgfb3
		Ppm1k					Mboat7
		Spaca4					Bicd2
		Asxl3					Msx1
		Myo7a					Slc9a3r1
		Tcerg1					Vav2
		Dhh					Nek1
		Tmtc1					Gli2
		Atp2b1					Tsc1
		Plod2					Hsd17b2
		C19orf71					Pcm1
		Fmn2					Pten
		Glyctk					Apob
		Or4n4					Gas2l2
		Or2t11					E2f5
		Nt5dc2					Lbr
		Ankrd12					Efcab1
		Man2b2					Cc2d2a
		Krt9					Pfdn5
		Trim71					Dlg5
		Odf1					Foxc1
		Serpina5					Htt
		Acss1					Col1a1
		Ugt1a5					Tal2
		Mbd3l1					Nfix
		Gse1					Cdkn2a
		Gon4l					Kif7
		Spata31e1					Spag6l
		Ttk					Ninj1
		Bbip1					Dscam
		Cdh23					Vegfa
		Tigd5					Pomk
		Dnah11					Rpl31
		Mtss1l					Fkrp
		Pgghg					Trip6
		Rab11b					Dpcd
		Trim27					Prkci
		Agpat3					Usp18
		Catsper4					Ift172
		Slc12a4					Cfap54
		Or2y1					Gli3
		Ptk6					Bhlha9
		Hoxa9					Chd7
		Gcnt4					Celsr1
		Ahnak2					Dnah5
		Bptf					Nfia
		Timm10b					Arl5c
		Gpr83					Apaf1
		Ep300					Rbfox2
		Rab42					L1cam
		Mgam					Gfap
		Cd63					Ccdc88c
		Ttll4					Slc39a4
		Tcf20					Ccdc151
		Gh2					Col18a1
		Znf148					Kif3a
		Lamc2					Nme5
		Pfas					Napa
		Srd5a3					Ttbk2
		Fosl2					Lrrc6
		Krt73					Tpbg
		Polr3e					Ptbp1
		Klhl41					Rnf7
		Cacna1s					Egfl8
		Ankrd50					Lrrcc1
		Fgfr2					Ccno
		Foxj1					Nampt
		Fbln1					Cetn2
		Kcng4					Vac14
		Flot2					Mpdz
		Hnrnph1					Hif1a
		Slc4a3					Socs7
		Csh1					B4gat1
		Myo6					Nf2
		Baiap2l2					Zic5
		Abcc8					Stk36
		Hoxc6					Arid1b
		Hdac6					Ak7
		Klhl12					Smurf2
		Itch					Nr2e1
		Aifm3					Rnd3
		Znf423					Wnt1
		Ppp1r26					Cabp4
		Creld2					Ptch1
		Sned1					Cdc42
		Abca12					Tubb2b
		Smarcc1					Pax5
		Sirpb2					Notch3
		Muc17					Gas8
		Fbxo11					Sp2
		Tekt2					Rhpn1
		Hk3					Casp3
		Myh4					Slx4
		Pnn					Cycs
		C11orf58					Ak8
		Nop56					Lmx1a
		Col4a4					Enah
		Ube2z					Asah1
		Stag2					Trp73
		Sgsm3					Odf2
		Ndst3					Ttc25
		Ift140					Evl
		Rab33b					Bbs1
		Cmtm8					Pfdn1
		Kcne1					Jam3
		Fbxw12					Crb2
		Pten					Zmynd10
		Fam222a					Myh10
		Cad					Pomgnt1
		Zcchc13					Spef2
		Malrd1					Prmt3
		Irf3					Dnaaf2
		Pla2g6					Vasp
		Speg					Armc4
		Tas2r20					Sptan1
		Npr3
		Klc2
		Tal2
		F11
		Kif26b
		Serpinf1
		Dusp23
		Lrp5
		Myh13
		Pde4dip
		Kdm7a
		Mroh2a
		Piwil4
		Fkrp
		Stam
		Znf878
		Wsb2
		Kiaa1614
		Acap2
		Clec10a
		Cspg4
		Clcn1
		Mov10
		Prep
		Polr3a
		Filip1
		Mical2
		Ubxn1
		Plcg1
		Sphar
		Myh6
		Alpi
		Myo1f
		Adam11
		Rpl3
		Thbs2
		Hsd17b3
		Tvp23a
		Rtl9
		Slc26a6
		Ube3a
		Lrp4
		Efhb
		Ndufs2
		Cdkn1c
		Kcng2
		Mccc2
		Lrp8
		Fam174a
		Ptprf
		Dnah14
		Magee1
		Chrnd
		Uggt1
		Smad9
		Igfl2
		Tmco6
		Evpll
		Ccdc168
		Ralgapa1
		Rad54l2
		Bpgm
		Wdr90
		Tirap
		Plxnb3
		Katnb1
		Slc7a6
		Ilvbl
		Pik3ca
		Dnah2
		C4bpa
		Gpr35
		Mpdz
		C1orf170
		Prim1
		Ctnna1
		Lrig1
		Arhgef17
		Nop58
		C1orf127
		Col6a6
		Ints1
		Chtf18
		Clstn3
		Atp1a3
		Mettl3
		Sec16a
		Rab22a
		Pygm
		Znf16
		Lama1
		Brdt
		Col7a1
		Hspa12b
		Ptgfr
		Tcerg1l
		Arhgap8
		Cacna1g
		Esam
		Muc6
		Znf99
		Farsb
		Abca7
		Psmd13
		Nlgn2
		Phf14
		Aldh1l2
		Chadl
		Irf7
		Lama2
		Ptch1
		Dnah1
		Ugt2b17
		Nup205
		Nipbl
		Ccdc85a
		C5orf52
		Kirrel3
		Kif4a
		Myh8
		Rnf39
		Cd36
		Cacna1h
		Mcph1
		Rhpn1
		Znf254
		Atp6v0b
		Trim71Padi1
		Apobec3b
		Gbp3
		Abi3bp
		Arhgef18
		Tmem59
		Acot1
		Ttn
		Aox1
		Hist1h3i
		Cfap53
		Zp4
		F8
		Arhgef37
		Enah
		Asz1
		Kiaa1549l
		Klhl17
		Gorasp2
		Pibf1
		Lrp6
		Igfbp1
		Lrrk2
		Adgrg7
		Arrdc1
		Crb1
		Slc22a6
		Rbfox3
		Pigr
		Il16
		Enpp2
		Rdh5
		Ifih1
		Sco2
		Slc17a2
		Mcm6
		Aldh2
		Slamf1
		Cenpk
		Dnajb8
		Ptch2
		Ptov1
		Vwf
		Fam227b
		Znf414
		Asb18
		Znf592
		Ttc6
		Pomgnt1
		Slamf8
		Clcn4
		Bco1
		Kif19
		Tmem120b
		Il2rb
		Armc4
